# Supplementary material for: Identification of effector candidate genes of Rhizoctonia solani AG-1 IA expressed during infection in Brachypodium distachyon
Source: Sci Rep. 2020 Sep 10;10:14889. doi: 10.1038/s41598-020-71968-x (PMC7483729; doi:10.1038/s41598-020-71968-x)
Supplement: Supplementary file 1 — Supplementary Table S2. [file 41598_2020_71968_MOESM1_ESM.xlsx]

## Sheet: Sheet1
Table S2. Expression data of R. solani genes in PDA medium and inoculated B. distachyon leaves
Gene ID	Fragments per kilobase of transcript per million mapped reads (FPKM) values
	PDA medium (0 hpi)			Inoculated Bd21 leaves (8 hpi)
	Replicate 1	Replicate 2	Replicate 3	Replicate 1	Replicate 2	Replicate 3
AG1IA_00001	0	0	0	0	0	0
AG1IA_00002	1.94724	1.45044	2.56329	0	0	0
AG1IA_00003	0	0	0	0	0	0
AG1IA_00004	2.82926	1.56635	0.942025	0	0	0
AG1IA_00005	2.06507	1.33968	1.47214	0	0	0
AG1IA_00006	24.0385	27.2854	25.5011	93.6627	118.046	0
AG1IA_00007	42.9968	43.3283	41.0073	50.6224	95.6597	153.627
AG1IA_00008	27.2	27.3418	20.0376	0	0	0
AG1IA_00009	18.7351	18.4104	18.9438	0	0	0
AG1IA_00010	24.8338	24.8199	24.2199	0	108.471	0
AG1IA_00011	7.98782	8.80632	10.0204	0	0	0
AG1IA_00012	39.3296	41.32	54.254	0	0	0
AG1IA_00013	9.6409	10.5876	12.9319	0	0	0
AG1IA_00014	46.3687	49.7368	47.6434	160.682	0	0
AG1IA_00015	62.721	53.6044	56.4728	0	0	0
AG1IA_00016	4297.15	4387.67	4349.07	693.506	0	0
AG1IA_00017	9.73326	13.3027	13.9283	35.4367	0	215.084
AG1IA_00018	5.45174	4.84844	5.70746	0	0	0
AG1IA_00019	48.0444	54.4524	56.3977	0	0	0
AG1IA_00020	32.2198	36.5888	39.3098	0	44.1007	79.6816
AG1IA_00021	31.4564	30.8932	26.1226	0	0	0
AG1IA_00022	10.6012	13.3742	12.9052	0	0	0
AG1IA_00023	207.318	195.783	192.6	83.3621	210.225	0
AG1IA_00024	58.4454	61.9356	63.6643	0	0	0
AG1IA_00025	267.076	272.901	274.908	442.269	0	0
AG1IA_00026	22.4757	28.0021	29.5166	28.4526	0	0
AG1IA_00027	13.1555	9.98354	7.74032	0	0	0
AG1IA_00028	9.25532	11.8908	11.7227	0	0	0
AG1IA_00029	21.2391	25.5218	25.1403	63.6896	53.4886	0
AG1IA_00030	41.3373	50.9639	35.1229	0	0	0
AG1IA_00031	28.3337	28.5615	30.4785	0	0	368.806
AG1IA_00032	13.7539	17.6065	17.8779	9.51077	0	28.8629
AG1IA_00033	46.3806	38.0894	38.8127	46.6985	0	0
AG1IA_00034	22.6111	26.7609	26.5075	25.3893	31.985	115.576
AG1IA_00035	16.9129	14.3251	13.6624	0	0	0
AG1IA_00036	5.75047	8.42064	9.17513	50.347	25.3696	30.5582
AG1IA_00037	9.32509	11.9019	12.2777	0	260.575	0
AG1IA_00038	6.19122	5.2036	5.02911	13.2785	0	0
AG1IA_00039	34.7577	31.2751	33.0074	42.7002	0	0
AG1IA_00040	12.5638	13.6559	14.5361	0	0	0
AG1IA_00041	14.185	15.9982	15.0867	0	0	0
AG1IA_00042	4.22007	4.57518	4.20974	0	0	0
AG1IA_00043	16.3941	17.4193	17.8546	47.6448	0	0
AG1IA_00044	66.6112	63.963	65.4045	64.5885	0	65.3369
AG1IA_00045	125.798	158.09	110.064	0	0	0
AG1IA_00046	11.9025	15.3092	15.4197	30.2135	0	91.6908
AG1IA_00047	9.69722	13.4544	11.767	30.4532	0	92.4183
AG1IA_00048	12.4083	15.9803	14.9925	50.8777	0	0
AG1IA_00049	35.9499	25.7732	19.0873	0	0	0
AG1IA_00050	0.401777	0.4543	0.699703	0	0	0
AG1IA_00051	19.2907	16.0785	12.7896	0	2009.29	0
AG1IA_00052	4.31717	1.64071	1.36783	0	0	0
AG1IA_00053	26.6771	35.9135	35.5822	33.7793	0	0
AG1IA_00054	4.80651	4.81068	3.38518	259.487	0	0
AG1IA_00055	2.92124	2.19177	1.8284	0	0	0
AG1IA_00056	40.4422	47.656	48.1212	93.9164	118.318	47.5023
AG1IA_00057	28.0707	35.301	34.458	42.2616	106.521	0
AG1IA_00058	5.17133	5.09527	4.2193	0	578.983	0
AG1IA_00059	131.601	114.297	113.33	77.0086	0	116.851
AG1IA_00060	10.4886	11.1365	9.89977	0	0	0
AG1IA_00061	16.0714	26.1108	22.7582	0	0	0
AG1IA_00062	95.0339	73.1786	53.6079	71.8011	90.4803	0
AG1IA_00063	65.0173	93.7677	74.8184	221.135	0	0
AG1IA_00064	30.9372	42.8799	44.1998	70.2047	0	0
AG1IA_00065	11.4131	14.1189	15.7445	7.79827	39.294	70.9977
AG1IA_00066	24.1313	22.4537	23.6688	0	137.641	0
AG1IA_00067	114.691	97.2323	101.133	141.011	0	427.935
AG1IA_00068	7.4612	9.34863	9.49825	0	0	0
AG1IA_00069	33.0573	39.7915	42.371	49.8935	0	37.8537
AG1IA_00070	7.81355	7.73092	7.68874	0	0	0
AG1IA_00071	8.26443	8.81825	8.79418	0	0	0
AG1IA_00072	61.4659	49.3504	67.4895	0	0	0
AG1IA_00073	22.3892	25.731	23.934	98.6623	82.8832	0
AG1IA_00074	16.3014	18.7605	20.7295	0	0	0
AG1IA_00075	13.0552	20.4495	15.1622	0	0	0
AG1IA_00076	9.57692	7.34423	8.61939	0	0	0
AG1IA_00077	4.07695	5.61294	5.81177	0	0	0
AG1IA_00078	6.10452	11.6952	11.3666	0	0	0
AG1IA_00079	11.9605	12.7299	13.1384	10.6838	26.9179	0
AG1IA_00080	2.05186	0	0.673818	0	0	0
AG1IA_00081	0	0	0	0	0	0
AG1IA_00082	9.77215	11.9944	12.0693	0	0	0
AG1IA_00083	24.5232	27.7676	27.4774	0	339.235	0
AG1IA_00084	94.9921	128.439	118.572	0	0	0
AG1IA_00085	191.541	284.134	249.882	396.636	272.631	547.135
AG1IA_00086	6.37272	4.76045	4.89332	0	0	0
AG1IA_00087	37.375	42.5131	45.555	15.5492	39.1786	0
AG1IA_00088	42.8573	47.069	51.8382	176.161	0	534.608
AG1IA_00089	0	0	0	0	0	0
AG1IA_00090	8.96291	13.9396	14.3107	25.303	0	76.7885
AG1IA_00091	10.657	16.041	16.68	146.05	73.612	0
AG1IA_00092	11.1663	17.306	15.673	0	0	36.445
AG1IA_00093	10.8649	13.9797	14.8977	32.775	0	0
AG1IA_00094	484.216	504.75	519.937	250.105	78.788	0
AG1IA_00095	53.2096	51.2529	54.9594	0	0	0
AG1IA_00096	15.4838	20.0942	19.498	63.7015	0	0
AG1IA_00097	33.057	40.7006	37.477	31.0274	78.1936	0
AG1IA_00098	99.9364	90.317	89.0056	107.269	0	0
AG1IA_00099	21.1631	18.3864	19.4798	0	0	0
AG1IA_00100	23.4295	27.1064	26.5002	37.7969	95.2619	0
AG1IA_00101	141.749	106.273	103.94	568.919	0	0
AG1IA_00102	56.3813	63.7741	60.9241	21.8438	55.0432	66.2908
AG1IA_00103	57.329	69.4376	69.5371	53.5341	0	0
AG1IA_00104	63.8123	64.9309	57.0581	273.907	0	0
AG1IA_00105	14.9878	22.7849	21.5443	130.126	0	0
AG1IA_00106	18.2949	19.5534	18.4596	0	268.159	0
AG1IA_00107	82.5533	76.9492	78.9256	0	0	0
AG1IA_00108	25.5873	26.1876	27.9262	28.6613	0	0
AG1IA_00109	10.5453	12.1865	11.5581	51.3622	0	0
AG1IA_00110	14.5019	15.8288	18.4974	109.409	0	0
AG1IA_00111	39.8057	40.3871	40.9353	37.115	93.5425	112.635
AG1IA_00112	18.8757	15.5859	17.1412	0	0	0
AG1IA_00113	18.5325	19.3768	18.2612	0	0	0
AG1IA_00114	20.8723	26.0792	25.705	0	121.011	218.602
AG1IA_00115	63.6942	56.398	57.2669	0	0	0
AG1IA_00116	7.62338	8.74634	7.13245	0	0	0
AG1IA_00117	66.4995	61.4541	56.1101	0	0	0
AG1IA_00118	9.94747	12.5672	11.7308	38.3981	48.3713	58.2645
AG1IA_00119	0	0	0	0	0	0
AG1IA_00120	27.6294	26.1715	23.516	0	0	0
AG1IA_00121	26.7208	21.0511	20.4369	63.1957	0	0
AG1IA_00122	24.4352	35.8131	36.7979	313.155	464.159	503.127
AG1IA_00123	6.15836	7.68178	7.85082	80.5076	0	0
AG1IA_00124	0	0.562734	0	0	0	0
AG1IA_00125	37.6067	41.8337	42.7179	0	0	0
AG1IA_00126	14.7265	8.33189	2.03252	0	0	0
AG1IA_00127	235.105	209.712	196.839	0	645.639	0
AG1IA_00128	160.477	137.329	132.244	0	0	0
AG1IA_00129	0	0	3.26707	0	0	0
AG1IA_00130	12.0641	16.6447	15.229	62.476	0	0
AG1IA_00131	43.4995	43.2553	42.7182	87.8099	0	0
AG1IA_00132	27.0833	37.623	41.9965	0	0	0
AG1IA_00133	4.23182	4.86593	0	0	0	0
AG1IA_00134	57.1675	108.254	101.254	0	0	0
AG1IA_00135	0	0.446559	1.47214	0	0	0
AG1IA_00136	54.8784	60.9371	60.2505	124.952	472.535	189.6
AG1IA_00137	17.8527	29.8934	33.1849	0	0	0
AG1IA_00138	36.3102	52.602	56.3407	231.218	72.8361	175.423
AG1IA_00139	4.31995	4.13139	5.49447	0	0	0
AG1IA_00140	22.904	31.9812	31.5023	31.5195	26.4711	0
AG1IA_00141	11.7336	18.9069	18.3352	40.2038	50.6462	0
AG1IA_00142	50.7186	44.2116	40.433	0	0	0
AG1IA_00143	7.77806	9.81666	9.78967	9.98387	0	0
AG1IA_00144	50.8815	50.8758	46.8248	0	97.1839	0
AG1IA_00145	47.1353	47.1049	50.6091	0	0	0
AG1IA_00146	23.848	24.4267	25.4719	34.2717	0	0
AG1IA_00147	95.5834	72.8966	72.6245	82.942	0	0
AG1IA_00148	13.7537	17.3697	17.7419	36.6776	0	0
AG1IA_00149	5.15518	6.38615	4.67173	0	0	0
AG1IA_00150	83.0893	78.8026	79.7974	106.033	0	0
AG1IA_00151	19.3646	19.697	17.3368	0	0	0
AG1IA_00152	32.2096	44.4779	40.8611	74.6637	0	453.173
AG1IA_00153	12.1116	23.1719	22.2647	0	0	1379.25
AG1IA_00154	4.43233	9.88045	10.4359	0	0	0
AG1IA_00155	5.63737	5.36792	6.24403	0	0	0
AG1IA_00156	9.64195	10.5091	10.7932	240.526	0	0
AG1IA_00157	4.51345	7.51936	9.41152	0	0	0
AG1IA_00158	0	0	0	0	0	0
AG1IA_00159	30.1343	38.5271	37.6839	82.8217	313.126	251.344
AG1IA_00160	26.3801	33.0786	32.9987	0	143.849	0
AG1IA_00161	20.2377	28.5458	29.1982	0	0	0
AG1IA_00162	13.633	16.9212	16.3094	42.9229	0	130.261
AG1IA_00163	104.474	104.085	100.799	130.766	82.3891	99.2108
AG1IA_00164	9.66366	9.61611	9.41925	0	0	0
AG1IA_00165	6.70264	10.4865	9.0955	40.7561	0	0
AG1IA_00166	19.5499	13.8812	19.4267	0	0	0
AG1IA_00167	7.54397	11.6186	15.1734	0	0	0
AG1IA_00168	14.7869	13.6527	16.2425	0	0	0
AG1IA_00169	7.22894	8.18203	8.81322	44.1829	31.8036	0
AG1IA_00170	19.9389	31.5145	30.4408	0	272.215	81.9546
AG1IA_00171	0	0	0	0	0	0
AG1IA_00172	12.459	18.4728	22.0433	0	0	0
AG1IA_00173	42.1753	46.005	48.8045	17.3344	0	105.211
AG1IA_00174	4.9043	4.34315	4.10033	0	0	0
AG1IA_00175	144.95	119.557	115.281	0	0	0
AG1IA_00176	5.72685	9.32741	8.75213	14.4185	72.6583	43.7568
AG1IA_00177	6.16651	6.4004	7.15829	0	0	0
AG1IA_00178	189.847	160.684	152.115	0	0	137.808
AG1IA_00179	45.2697	36.3147	40.3869	0	100.603	0
AG1IA_00180	47.1221	38.456	41.7802	26.742	67.3901	0
AG1IA_00181	19.6923	28.4648	28.1839	56.6116	0	257.704
AG1IA_00182	7.18333	9.03151	8.976	0	0	0
AG1IA_00183	71.7299	71.7541	61.9213	109.199	0	0
AG1IA_00184	38.1334	40.2679	35.8738	0	120.446	0
AG1IA_00185	4.51457	5.49582	5.08727	0	0	0
AG1IA_00186	5.49223	6.31934	6.53348	0	0	0
AG1IA_00187	13.6937	16.4301	17.8511	0	0	0
AG1IA_00188	199.018	125.706	107.03	0	0	0
AG1IA_00189	94.0746	89.5446	89.7576	65.7192	0	0
AG1IA_00190	45.1454	48.8062	51.6548	0	52.1361	0
AG1IA_00191	20.093	20.1834	24.7919	0	0	0
AG1IA_00192	24.5894	19.8978	23.8509	0	0	0
AG1IA_00193	14.0497	17.4935	17.1986	0	0	0
AG1IA_00194	43.9797	62.2566	62.5049	40.6941	307.703	123.497
AG1IA_00195	1.32281	1.84125	2.26346	0	0	56.4719
AG1IA_00196	56.2466	72.4004	70.4066	0	0	0
AG1IA_00197	44.443	49.8652	53.16	0	0	0
AG1IA_00198	365.258	339.824	305.073	381.983	192.642	0
AG1IA_00199	5.14341	7.60884	7.2518	0	0	92.5897
AG1IA_00200	68.815	74.1034	76.99	65.2716	109.65	66.0279
AG1IA_00201	61.3126	59.5732	55.6446	63.6848	0	0
AG1IA_00202	6.73732	7.02205	7.17912	21.2436	0	0
AG1IA_00203	71.6575	65.4617	69.4776	101.212	0	0
AG1IA_00204	4.19765	5.0825	5.78333	0	0	186.764
AG1IA_00205	1100.06	1056.49	986.117	423.213	457.092	183.479
AG1IA_00206	0.664922	0.987104	1.36792	0	0	0
AG1IA_00207	21.5283	20.4356	24.8897	0	0	0
AG1IA_00208	4.32887	4.1781	5.86372	0	0	0
AG1IA_00209	14.8907	17.1866	17.8334	0	0	0
AG1IA_00210	49.4296	48.9489	49.2141	26.4412	133.264	0
AG1IA_00211	28.6916	29.4173	27.9881	0	0	0
AG1IA_00212	9.84902	11.1672	11.1554	0	0	0
AG1IA_00213	0	0	0	0	0	0
AG1IA_00214	325.796	264.798	269.15	154.225	0	702.055
AG1IA_00215	21.1754	20.8549	22.4256	0	0	0
AG1IA_00216	4.83865	3.64457	4.01717	0	0	0
AG1IA_00217	338.36	388.624	355.457	186.377	117.413	141.403
AG1IA_00218	64.2073	67.7092	68.6265	0	0	0
AG1IA_00219	12.109	9.85863	10.7998	0	0	0
AG1IA_00220	9.82846	15.5944	14.0496	0	0	0
AG1IA_00221	14.8041	15.905	13.8476	0	0	0
AG1IA_00222	121.587	105.706	113.412	78.9432	0	79.858
AG1IA_00223	56.6217	59.7397	56.9621	53.3605	0	0
AG1IA_00224	42.7023	41.4715	38.4066	12.178	0	0
AG1IA_00225	0	0	0	0	0	0
AG1IA_00226	24.0206	25.9147	26.5592	23.0754	0	0
AG1IA_00227	40.1272	36.1859	38.5944	24.1874	0	0
AG1IA_00228	0.577087	0.841054	0.730395	0	0	0
AG1IA_00229	5.05425	4.22598	4.27008	0	0	0
AG1IA_00230	32.132	40.3748	38.3895	0	0	0
AG1IA_00231	31.7123	41.4431	43.8932	36.8006	0	111.681
AG1IA_00232	4.24136	6.63865	7.527	0	0	0
AG1IA_00233	23.922	23.0092	23.6102	0	0	0
AG1IA_00234	13.619	12.9076	13.1691	0	0	0
AG1IA_00235	92.2292	81.7367	87.1235	37.2831	0	113.145
AG1IA_00236	10.6752	8.47308	8.82058	0	0	0
AG1IA_00237	46.9113	52.7337	53.6088	0	0	0
AG1IA_00238	28.5504	30.3114	30.1644	34.2565	0	0
AG1IA_00239	7.41039	8.1621	8.20458	0	0	0
AG1IA_00240	5.54807	6.97837	7.87745	0	0	307.499
AG1IA_00241	94.343	93.5799	101.502	13.3865	33.7283	40.6248
AG1IA_00242	16.7447	22.1066	22.1594	82.7417	34.7459	41.8502
AG1IA_00243	5.5963	6.29071	3.72414	0	0	0
AG1IA_00244	89.779	152.759	126.327	0	0	0
AG1IA_00245	6.97752	8.33288	8.4888	0	0	0
AG1IA_00246	36.0661	45.3498	40.9222	0	69.3052	0
AG1IA_00247	15.2019	18.5997	17.9507	47.3182	0	95.733
AG1IA_00248	40.8844	57.4871	44.6204	0	0	0
AG1IA_00249	33.7231	36.5024	33.855	0	0	0
AG1IA_00250	231.516	226.339	220.915	101.771	0	154.426
AG1IA_00251	32.4599	33.4303	35.3821	14.546	109.951	0
AG1IA_00252	4.97864	6.06052	7.97266	0	0	0
AG1IA_00253	77.9693	65.5839	73.3205	0	0	0
AG1IA_00254	88.0953	71.9825	67.8753	0	0	0
AG1IA_00255	20.3589	20.1759	20.1804	9.91172	0	0
AG1IA_00256	5.72712	5.12563	4.97131	0	0	0
AG1IA_00257	16.4138	18.4636	19.9684	0	36.6503	44.1436
AG1IA_00258	20.1895	23.2804	24.7754	0	0	0
AG1IA_00259	20.6918	15.6025	16.9672	0	0	0
AG1IA_00260	0	0	0	0	0	0
AG1IA_00261	6.74716	8.88049	9.03473	0	0	0
AG1IA_00262	30.168	61.7904	58.6987	168.183	741.832	0
AG1IA_00263	63.354	55.2294	56.3713	83.6753	0	0
AG1IA_00264	61.0137	63.0943	71.772	0	0	0
AG1IA_00265	20.7322	21.3626	20.1534	0	0	0
AG1IA_00266	21.5042	23.7882	24.3916	43.1045	108.607	87.208
AG1IA_00267	68.7758	58.0406	54.469	19.2617	48.5351	0
AG1IA_00268	19.9225	25.9684	27.5783	60.0335	0	60.7291
AG1IA_00269	8.03414	10.0785	10.0807	10.6562	26.8482	0
AG1IA_00270	13.0234	15.0206	14.6162	12.151	61.2301	0
AG1IA_00271	61.6002	92.3527	84.0659	247.303	327.946	237.002
AG1IA_00272	2.26516	2.30285	1.88446	0	0	0
AG1IA_00273	92.3355	48.502	32.6893	194.941	0	0
AG1IA_00274	762.952	452.151	314.73	360.03	0	0
AG1IA_00275	9.59707	11.1401	10.154	31.8507	0	0
AG1IA_00276	37.5848	41.9893	46.2259	29.2594	24.5727	29.5984
AG1IA_00277	10.3315	13.6437	13.7942	0	0	0
AG1IA_00278	39.6331	48.6662	51.9471	17.9	0	271.611
AG1IA_00279	9.52154	13.0562	12.3206	0	0	0
AG1IA_00280	4.10279	4.51403	7.38303	0	0	0
AG1IA_00281	19.6266	22.8078	22.8937	55.2805	69.6545	83.8815
AG1IA_00282	528.104	373.324	332.813	0	0	0
AG1IA_00283	58.6595	54.3414	54.4652	76.5171	38.5592	0
AG1IA_00284	17.3321	23.5999	22.5075	104.107	0	126.375
AG1IA_00285	1.81913	2.83131	2.50937	82.9207	0	0
AG1IA_00286	6.14566	7.42883	9.18957	0	0	0
AG1IA_00287	7.0671	8.15536	8.53732	0	212.379	0
AG1IA_00288	166.215	173.228	169.528	144.098	0	0
AG1IA_00289	0.217197	0.0766015	0	0	0	0
AG1IA_00290	10.374	12.3196	11.3587	0	0	131.534
AG1IA_00291	37.2581	40.5159	38.8031	0	0	0
AG1IA_00292	220.316	229.866	243.88	681.724	574.114	0
AG1IA_00293	7.36618	9.61765	10.1518	39.2387	0	0
AG1IA_00294	13.723	13.0986	12.857	0	0	0
AG1IA_00295	41.0144	47.7521	38.3577	167.328	0	0
AG1IA_00296	1.8899	2.96038	2.97352	0	0	0
AG1IA_00297	3.82272	5.31019	5.66123	16.5333	0	0
AG1IA_00298	5.92922	8.79585	9.34937	0	81.5785	0
AG1IA_00299	21.9354	22.4312	23.1486	0	0	0
AG1IA_00300	24.9224	22.0988	23.1327	0	0	0
AG1IA_00301	6.0031	7.50483	7.65763	0	0	28.7301
AG1IA_00302	31.8965	45.8508	42.9181	627.837	0	0
AG1IA_00303	15.4807	22.1195	22.4776	19.0609	144.087	57.8454
AG1IA_00304	237.245	133.625	118.615	28.1605	0	85.4604
AG1IA_00305	127.401	108.103	111.337	0	0	0
AG1IA_00306	23.5922	30.9732	29.7425	0	0	0
AG1IA_00307	38.5047	33.6394	38.8803	0	0	0
AG1IA_00308	19.0831	20.5272	21.4919	0	0	75.3975
AG1IA_00309	38.1169	41.5451	48.1441	0	0	0
AG1IA_00310	8.68393	4.2382	5.96891	0	626.138	0
AG1IA_00311	117.802	132.177	122.784	163.799	275.281	497.092
AG1IA_00312	0	0	0	0	0	0
AG1IA_00313	49.5713	57.2095	48.838	0	0	0
AG1IA_00314	9.41946	12.076	11.6329	0	0	0
AG1IA_00315	11.8054	16.7725	17.0067	0	0	0
AG1IA_00316	8.3264	9.32508	9.97787	0	0	127.995
AG1IA_00317	27.2168	27.5935	26.7419	33.2194	0	0
AG1IA_00318	6.33603	7.92872	8.00915	0	0	72.4447
AG1IA_00319	76.9938	90.2038	90.649	0	0	98.6231
AG1IA_00320	83.3161	89.2184	95.3169	0	0	0
AG1IA_00321	0	2.18658	1.78311	0	0	0
AG1IA_00322	1.57669	0.517795	1.1178	0	0	0
AG1IA_00323	27.9682	24.3883	26.246	41.6203	0	126.308
AG1IA_00324	19.5152	23.1066	22.5295	55.1486	0	0
AG1IA_00325	3.76083	4.50309	4.58388	0	0	0
AG1IA_00326	16.382	19.7477	23.7292	0	0	0
AG1IA_00327	16.1475	21.579	21.2669	0	82.3891	0
AG1IA_00328	15.4257	16.7519	15.662	48.7744	0	0
AG1IA_00329	21.7601	33.6163	32.0683	0	538.059	0
AG1IA_00330	6.24398	9.04486	9.58827	0	0	0
AG1IA_00331	25.0812	29.8763	30.0016	0	0	199.442
AG1IA_00332	9.23544	12.2405	12.88	23.166	0	0
AG1IA_00333	31.1066	35.1552	32.0862	0	0	307.499
AG1IA_00334	70.9821	73.6277	72.3567	637.698	0	0
AG1IA_00335	3.05492	4.73811	3.5038	0	0	0
AG1IA_00336	0.125906	0.134488	0	0	0	0
AG1IA_00337	31.8131	27.8735	28.954	0	0	0
AG1IA_00338	139.093	142.429	138.975	103.232	0	0
AG1IA_00339	10.0993	11.8669	12.838	0	0	0
AG1IA_00340	19.9974	28.0325	27.4962	139.052	87.6122	0
AG1IA_00341	75.4237	88.534	83.4652	385.624	121.505	438.854
AG1IA_00342	11.85	14.9667	13.0612	0	0	168.492
AG1IA_00343	104.112	116.572	97.4646	0	0	0
AG1IA_00344	15.6462	21.0409	20.6638	54.5302	45.8006	110.324
AG1IA_00345	7.14675	7.6057	8.56895	0	0	0
AG1IA_00346	20.3908	26.9401	28.4395	39.4267	0	119.651
AG1IA_00347	19.5652	23.1647	25.5198	48.5752	0	98.2761
AG1IA_00348	42.0735	40.6261	39.9863	115.243	0	0
AG1IA_00349	10.6452	13.122	12.7748	97.1099	0	98.2351
AG1IA_00350	2573.92	2115.68	2010.94	553.909	0	1680.98
AG1IA_00351	7.08975	8.65783	8.92872	0	0	0
AG1IA_00352	12.273	18.9122	17.5565	0	0	0
AG1IA_00353	40.6233	37.7932	41.336	0	0	0
AG1IA_00354	9.49623	14.3115	14.4533	75.4205	0	0
AG1IA_00355	131.113	142.132	136.68	251.359	211.296	254.272
AG1IA_00356	13.6118	16.4797	14.0584	0	0	0
AG1IA_00357	0.449422	0.974118	2.97114	0	0	0
AG1IA_00358	62.4543	70.1925	74.6397	138.55	0	70.0775
AG1IA_00359	15.725	16.3427	12.2544	0	0	2210.81
AG1IA_00360	3.26094	5.29205	6.06029	0	0	0
AG1IA_00361	0	0	0	0	0	0
AG1IA_00362	30.15	36.6178	34.7005	0	0	0
AG1IA_00363	67.7704	79.19	79.446	0	0	0
AG1IA_00364	80.4997	72.9607	63.742	0	0	0
AG1IA_00365	0	0	0	0	0	0
AG1IA_00366	28.1542	27.2535	29.8211	15.4616	38.9577	140.766
AG1IA_00367	16.5976	21.7272	21.5397	104.069	87.4275	105.275
AG1IA_00368	11.4857	17.1608	16.9872	0	0	203.681
AG1IA_00369	541.117	439.802	439.603	127.161	0	0
AG1IA_00370	48.5162	51.3143	50.0275	138.635	0	0
AG1IA_00371	75.7987	78.2912	71.5964	0	0	0
AG1IA_00372	0.983459	1.12511	1.10815	0	0	0
AG1IA_00373	12.8687	14.4958	14.2429	13.4521	0	40.824
AG1IA_00374	59.092	60.4922	63.0795	24.9278	0	0
AG1IA_00375	41.7588	46.8091	44.8736	60.2533	151.826	182.854
AG1IA_00376	8.0539	8.10794	6.50139	188.984	666.833	344.114
AG1IA_00377	206.008	169.194	159.771	252.887	35.3986	213.181
AG1IA_00378	18.9435	14.7009	16.0521	0	239.353	0
AG1IA_00379	15.7755	16.7199	15.9197	0	0	0
AG1IA_00380	6.88729	10.5636	10.7666	0	0	0
AG1IA_00381	12.2795	12.9746	11.5393	29.6308	0	89.9225
AG1IA_00382	673.937	634.313	586.454	94.5267	59.5497	71.7165
AG1IA_00383	23.2272	32.3327	41.3876	0	0	0
AG1IA_00384	2036.14	2527.66	1508.65	0	0	0
AG1IA_00385	9.09192	8.5779	7.27594	0	1017.7	0
AG1IA_00386	17.1615	20.8998	22.0273	0	0	0
AG1IA_00387	16.5792	18.5054	19.7888	0	0	0
AG1IA_00388	17.4975	18.7326	21.0238	0	0	0
AG1IA_00389	6.4739	9.90104	10.9456	10.5672	0	32.069
AG1IA_00390	2.51303	4.87186	3.11151	0	0	0
AG1IA_00391	25.4848	32.8011	31.3664	30.2969	0	45.972
AG1IA_00392	82.0596	81.7737	86.8393	100.093	0	0
AG1IA_00393	378.094	372.108	370.449	0	0	0
AG1IA_00394	15.261	14.4778	15.9186	0	0	0
AG1IA_00395	59.3138	53.3633	50.0628	0	0	0
AG1IA_00396	40.4156	36.6314	37.2935	0	0	0
AG1IA_00397	368.043	491.087	476.603	840.225	799.816	1133.28
AG1IA_00398	12.4558	14.4503	15.712	49.0963	0	0
AG1IA_00399	15.2234	18.3857	19.7417	52.3338	87.9108	0
AG1IA_00400	23.4248	26.9242	27.7964	14.4059	0	43.7185
AG1IA_00401	0.701446	0.349251	0.417777	0	0	0
AG1IA_00402	14.1247	14.2607	14.5934	0	0	0
AG1IA_00403	4.29399	4.55741	5.04756	0	0	0
AG1IA_00404	2.9904	3.80523	3.43119	0	95.0435	0
AG1IA_00405	9.44157	11.9137	8.49134	0	0	0
AG1IA_00406	57.4144	45.6971	50.5687	0	0	0
AG1IA_00407	7.83237	7.14891	6.65461	0	0	0
AG1IA_00408	8.79189	11.2816	11.6034	22.6541	0	0
AG1IA_00409	26.7555	23.3902	27.6235	0	0	0
AG1IA_00410	66.9947	49.1846	29.8875	0	0	0
AG1IA_00411	1.23952	1.76196	1.49528	0	0	0
AG1IA_00412	7.98023	10.378	10.4543	26.4412	0	0
AG1IA_00413	19.3047	15.8078	15.0385	0	0	0
AG1IA_00414	38.8466	56.5026	52.2326	76.1182	0	0
AG1IA_00415	24.1996	25.793	23.1088	0	0	0
AG1IA_00416	3.72928	7.18143	7.28639	0	0	0
AG1IA_00417	2.0798	0.808074	1.1813	0	0	0
AG1IA_00418	33.6459	38.035	39.0616	47.5919	39.9718	96.2867
AG1IA_00419	28.6701	28.9556	32.4345	36.8655	0	0
AG1IA_00420	19.8684	25.4614	23.152	63.6848	0	193.268
AG1IA_00421	199.801	190.441	182.133	96.6892	0	0
AG1IA_00422	42.3798	54.1993	47.976	149.132	93.9665	0
AG1IA_00423	4.76889	6.62257	7.32914	0	0	0
AG1IA_00424	3.61286	3.59713	3.79102	0	0	0
AG1IA_00425	59.9361	54.0085	52.673	0	0	0
AG1IA_00426	14.8814	12.7779	12.3622	0	0	0
AG1IA_00427	40.9073	53.0944	53.2487	0	0	0
AG1IA_00428	177.842	198.791	191.458	142.585	0	1298.13
AG1IA_00429	12.9973	16.804	16.3634	74.0149	0	0
AG1IA_00430	3.87808	3.81181	4.84824	0	0	0
AG1IA_00431	215.432	168.173	173.441	0	231.339	0
AG1IA_00432	29.7393	38.6799	40.9416	195.51	0	0
AG1IA_00433	45.1253	87.6497	68.9521	0	0	0
AG1IA_00434	9.60854	7.69738	6.56799	0	0	0
AG1IA_00435	75.1339	52.1141	40.9668	0	0	0
AG1IA_00436	1.35992	0.592738	1.37839	0	0	0
AG1IA_00437	47.2018	42.0724	41.2163	0	0	0
AG1IA_00438	10.3107	13.9318	13.451	0	58.2938	0
AG1IA_00439	49.7416	89.138	78.0118	212.948	107.348	129.249
AG1IA_00440	9.74276	10.5295	10.864	9.37532	0	0
AG1IA_00441	22.7936	20.12	20.7141	0	0	0
AG1IA_00442	22.7135	27.3038	27.6174	0	0	0
AG1IA_00443	52.8912	54.7208	53.8866	0	0	0
AG1IA_00444	19.3133	22.1796	21.5029	0	0	0
AG1IA_00445	18.3963	22.9066	20.3555	0	400.942	0
AG1IA_00446	149.449	137.506	133.053	0	0	0
AG1IA_00447	12.6551	14.5923	15.1672	14.3057	0	0
AG1IA_00448	6.6018	7.32064	7.13683	0	0	0
AG1IA_00449	191.04	191.642	179.891	0	0	0
AG1IA_00450	13.4413	12.448	11.2773	0	0	0
AG1IA_00451	14.6104	13.2404	13.7947	0	955.179	0
AG1IA_00452	171.496	148.458	144.043	504.744	0	0
AG1IA_00453	40.0716	40.2337	40.9787	0	0	0
AG1IA_00454	7.87931	12.0392	12.5022	0	0	0
AG1IA_00455	5.76587	4.75051	4.24295	0	0	0
AG1IA_00456	87.9947	100.523	104.048	123.349	311.223	0
AG1IA_00457	2.87812	3.28142	1.36783	0	0	0
AG1IA_00458	20.0465	24.5354	23.3253	20.2326	0	0
AG1IA_00459	4.71743	14.3718	10.4114	0	0	0
AG1IA_00460	19.4825	20.7111	19.5307	0	0	0
AG1IA_00461	18.2193	20.4761	20.9987	82.1421	0	0
AG1IA_00462	936.367	940.645	885.895	2121.5	930.55	1679.54
AG1IA_00463	17.9169	18.367	19.128	103.438	0	0
AG1IA_00464	21.8023	27.6955	25.0217	0	0	196.307
AG1IA_00465	26.683	32.8429	28.5693	215.946	0	0
AG1IA_00466	0.0800309	0.16959	0.246433	0	0	0
AG1IA_00467	3.62845	4.53146	5.21033	28.2088	0	0
AG1IA_00468	13.6805	17.6162	16.3379	0	0	0
AG1IA_00469	3.93125	6.53708	6.86249	0	0	0
AG1IA_00470	2.45994	2.32145	2.33647	0	0	0
AG1IA_00471	21.0199	28.1766	28.7088	20.0112	50.424	182.187
AG1IA_00472	42.9574	49.3316	49.1498	47.9223	0	0
AG1IA_00473	12.0258	15.9708	15.7387	0	0	54.9799
AG1IA_00474	91.7284	93.2345	90.2777	0	0	0
AG1IA_00475	140.901	153.603	147.258	83.3621	0	252.984
AG1IA_00476	45.8519	49.8354	48.3807	258.744	0	196.307
AG1IA_00477	46.4842	58.3014	59.2739	23.3965	58.9569	0
AG1IA_00478	20.9282	25.1284	26.5784	0	0	0
AG1IA_00479	13.9692	14.9348	14.1079	18.217	0	0
AG1IA_00480	0	0	0	0	0	0
AG1IA_00481	17.2682	19.1106	20.3141	0	183.275	0
AG1IA_00482	17.6226	20.7537	20.754	26.0231	0	0
AG1IA_00483	10.3039	12.9798	12.3316	25.1483	0	0
AG1IA_00484	57.7014	77.4644	68.7061	0	0	325.537
AG1IA_00485	7.79977	10.0244	10.8839	0	0	0
AG1IA_00486	15.31	15.4972	14.175	0	0	0
AG1IA_00487	21.09	25.0563	25.3919	110.645	27.8772	167.891
AG1IA_00488	0.757325	0.240532	0.855254	0	0	0
AG1IA_00489	3.01525	4.61712	4.79437	18.1367	0	0
AG1IA_00490	70.5882	61.9135	64.5828	0	0	0
AG1IA_00491	9.71686	8.17572	7.64275	115.726	0	0
AG1IA_00492	12.6648	13.2369	13.3358	0	0	0
AG1IA_00493	19.3063	27.1614	23.3969	0	0	0
AG1IA_00494	9.69693	9.60064	9.63396	0	0	0
AG1IA_00495	0	0.169528	0.161322	0	0	0
AG1IA_00496	25.8553	25.2103	24.5735	0	0	0
AG1IA_00497	9.5997	11.6116	12.1485	0	0	0
AG1IA_00498	45.3343	38.922	43.472	0	0	0
AG1IA_00499	19.9837	28.118	28.5431	126.691	159.62	256.318
AG1IA_00500	28.1882	31.5629	29.6475	80.7889	0	0
AG1IA_00501	23.4584	26.3881	27.7139	0	0	0
AG1IA_00502	10.9614	8.75509	8.12345	0	0	0
AG1IA_00503	79.6654	53.9451	38.698	0	0	0
AG1IA_00504	15.8773	24.6422	19.6796	108.686	0	0
AG1IA_00505	2.17903	2.40724	0.872829	0	0	0
AG1IA_00506	9.56275	10.4178	11.7839	24.194	20.3172	61.1858
AG1IA_00507	13.2807	17.1172	17.9228	33.2672	41.9114	100.958
AG1IA_00508	41.636	40.3913	38.0575	0	0	0
AG1IA_00509	1.58258	2.15205	1.52191	0	0	0
AG1IA_00510	102.803	133.404	126.504	362.28	228.291	274.859
AG1IA_00511	21.4859	27.8049	28.7123	0	318.393	0
AG1IA_00512	436.949	344.124	356.77	0	0	0
AG1IA_00513	380.992	290.562	292.872	0	0	0
AG1IA_00514	82.0395	101.21	98.3294	0	686.359	0
AG1IA_00515	4.98285	6.15888	6.64342	0	0	0
AG1IA_00516	12.5417	16.3747	14.6735	64.2346	0	0
AG1IA_00517	13.2543	14.9148	14.0881	0	0	113.402
AG1IA_00518	32.9804	34.2458	35.0832	0	165.436	0
AG1IA_00519	8.76623	12.3016	11.8681	0	175.596	105.721
AG1IA_00520	30.7815	30.8206	30.5452	92.5586	0	0
AG1IA_00521	10.3222	10.7141	11.4375	0	0	0
AG1IA_00522	26.8632	16.641	12.8788	0	0	0
AG1IA_00523	68.546	57.0823	53.4785	124.861	104.903	0
AG1IA_00524	50.9838	55.4483	52.5645	129.883	163.732	197.081
AG1IA_00525	0	0	0	0	0	0
AG1IA_00526	25.4766	31.0713	30.9712	118.28	0	0
AG1IA_00527	30.4008	25.0353	29.5488	0	0	0
AG1IA_00528	22.4445	25.3434	28.7196	0	0	0
AG1IA_00529	8.06556	6.39296	7.28847	0	0	0
AG1IA_00530	1.9922	1.51566	1.48431	0	0	0
AG1IA_00531	21.3395	22.3947	23.5896	24.7405	0	0
AG1IA_00532	8.84147	12.5879	14.137	84.0913	0	0
AG1IA_00533	6.85149	12.0476	12.7318	0	144.854	0
AG1IA_00534	71.9772	65.4317	67.9387	54.2904	45.5991	0
AG1IA_00535	656.493	612.447	608.533	221.336	139.493	335.851
AG1IA_00536	232.626	152.316	154.834	0	0	0
AG1IA_00537	37.2131	35.6511	39.2231	79.2331	0	0
AG1IA_00538	69.8709	69.0718	73.5407	0	0	0
AG1IA_00539	4.20614	5.53022	7.42398	0	0	0
AG1IA_00540	24.1331	35.2816	35.961	0	0	0
AG1IA_00541	15.7998	20.6963	19.9922	0	60.3296	0
AG1IA_00542	24.0412	19.6963	21.3757	139.939	0	0
AG1IA_00543	2.96066	3.24665	3.49859	25.819	0	0
AG1IA_00544	3.71754	4.78724	5.11549	14.4592	18.2142	21.9401
AG1IA_00545	1.5485	1.97658	2.26766	0	0	0
AG1IA_00546	15.8276	18.0525	19.1624	0	0	0
AG1IA_00547	40.6811	38.0589	39.1864	19.3069	0	0
AG1IA_00548	51.4612	48.6007	49.289	0	0	0
AG1IA_00549	10.0349	10.996	10.4541	0	0	0
AG1IA_00550	29.2617	20.711	22.8032	0	0	0
AG1IA_00551	3.20641	3.69112	3.79045	0	0	0
AG1IA_00552	62.006	75.2552	78.2995	0	0	0
AG1IA_00553	154.597	123.199	127.019	223.27	0	0
AG1IA_00554	21.6751	22.7602	22.45	32.1306	0	0
AG1IA_00555	52.8559	51.7136	51.2662	25.2641	0	0
AG1IA_00556	30.1313	36.8591	35.2362	22.3178	56.2379	0
AG1IA_00557	0.80922	0.44602	0	0	0	0
AG1IA_00558	110.319	120.579	113.02	212.752	268.159	0
AG1IA_00559	88.2111	85.5085	83.37	43.8623	55.2634	0
AG1IA_00560	151.169	124.412	123.678	181.14	0	0
AG1IA_00561	23.0704	51.4349	48.2621	55.6544	0	0
AG1IA_00562	41.401	40.6608	42.726	45.5356	229.555	0
AG1IA_00563	42.8067	44.8163	48.272	0	0	0
AG1IA_00564	0	0	0	0	0	0
AG1IA_00565	0	0	0	0	0	0
AG1IA_00566	10.7565	14.6959	13.4559	123.083	0	0
AG1IA_00567	9.66047	11.1225	8.55202	227.241	574.114	0
AG1IA_00568	152.971	163.147	168.725	66.2483	0	0
AG1IA_00569	48.0519	56.1375	57.6204	186.57	0	0
AG1IA_00570	71.3378	57.8271	38.4926	0	0	0
AG1IA_00571	23.1207	29.8711	29.8132	35.6145	67.2964	81.0611
AG1IA_00572	127.746	108.236	115.511	68.7386	173.315	0
AG1IA_00573	21.6952	27.3269	25.4017	0	0	176.664
AG1IA_00574	3.28623	3.21651	3.41445	0	0	0
AG1IA_00575	0	0	0	0	0	0
AG1IA_00576	0.342853	0.487325	0.5854	0	0	0
AG1IA_00577	0	0	0	0	0	0
AG1IA_00578	37.6619	45.4792	39.2792	0	0	0
AG1IA_00579	43.1443	41.87	42.6543	0	0	58.7296
AG1IA_00580	21.2565	21.6163	24.9117	0	0	0
AG1IA_00581	8.27298	8.05337	8.32157	0	0	0
AG1IA_00582	19.1258	23.6181	24.0308	0	0	0
AG1IA_00583	18.4141	12.6916	14.2714	109.409	0	0
AG1IA_00584	84.0687	82.2892	81.6985	0	0	0
AG1IA_00585	3.26825	5.85802	8.32507	0	0	0
AG1IA_00586	213.953	245.884	231.175	0	0	869.752
AG1IA_00587	4.76376	8.68708	8.10146	0	0	0
AG1IA_00588	111.153	115.466	112.695	428.541	0	0
AG1IA_00589	3.93125	8.71611	9.31338	0	0	0
AG1IA_00590	6.86771	8.89077	9.4972	0	0	0
AG1IA_00591	216.233	169.009	184.669	103.232	0	0
AG1IA_00592	181.602	149.517	155.162	0	0	0
AG1IA_00593	0	0	0.500089	0	0	0
AG1IA_00594	6.32235	6.66498	7.36523	0	0	0
AG1IA_00595	103.483	116.485	113.973	0	252.471	0
AG1IA_00596	108.762	76.0395	49.2674	0	0	0
AG1IA_00597	16.7023	18.6165	20.0089	30.5097	0	185.179
AG1IA_00598	30.0515	39.5809	37.1602	19.4438	48.9939	118.014
AG1IA_00599	207.415	171.866	163.908	0	0	0
AG1IA_00600	11.3918	7.53966	2.05933	97.3013	0	393.715
AG1IA_00601	0.918058	0	0	0	0	0
AG1IA_00602	45.7167	42.7584	41.501	0	0	0
AG1IA_00603	99.2102	98.0548	63.1856	654.608	0	0
AG1IA_00604	2.48041	1.87924	1.77704	0	0	0
AG1IA_00605	5.31852	5.2465	4.94474	0	0	0
AG1IA_00606	10.0241	12.2246	11.9817	0	0	0
AG1IA_00607	5.12424	9.71535	10.2095	0	0	336.657
AG1IA_00608	84.073	78.2203	71.7024	147.636	496.201	0
AG1IA_00609	12.3503	24.7469	22.644	39.5214	99.6106	0
AG1IA_00610	8.94349	10.0633	8.93431	0	0	0
AG1IA_00611	58.5975	71.0199	76.4844	0	0	96.7133
AG1IA_00612	785.654	644.984	612.138	1692.88	1347.49	1081.58
AG1IA_00613	8.65366	8.3072	8.74629	0	0	0
AG1IA_00614	7.23619	7.50616	5.9697	0	0	0
AG1IA_00615	16.4743	15.2246	11.8803	0	0	0
AG1IA_00616	12.7088	13.8699	11.9516	0	49.7583	0
AG1IA_00617	57.9502	71.0716	65.979	37.9713	95.7017	230.468
AG1IA_00618	48.306	44.085	43.9921	0	0	0
AG1IA_00619	78.6071	91.2535	88.7063	218.529	100.117	0
AG1IA_00620	63.4021	74.9205	76.296	0	80.4701	96.901
AG1IA_00621	51.1306	51.417	52.1387	43.7211	110.201	265.366
AG1IA_00622	8.36857	9.70865	11.4264	0	0	0
AG1IA_00623	7.71278	9.31118	9.71297	0	30.683	0
AG1IA_00624	9.40384	9.47526	10.9299	0	0	0
AG1IA_00625	19.228	21.7757	23.0763	0	0	0
AG1IA_00626	41.7039	37.9578	35.763	0	0	91.2366
AG1IA_00627	0.802125	1.37854	0	0	0	0
AG1IA_00628	0.874366	0.886268	0.899828	0	0	0
AG1IA_00629	12.4616	15.291	14.6444	0	0	0
AG1IA_00630	12.4601	13.8518	14.3031	48.2429	40.5187	48.8019
AG1IA_00631	10.3963	14.4809	13.2589	0	0	0
AG1IA_00632	14.7137	16.1289	15.3559	0	0	200.412
AG1IA_00633	21.0067	28.142	26.4806	0	206.046	0
AG1IA_00634	7.00723	6.48107	7.1267	0	0	0
AG1IA_00635	0	0	0	0	0	0
AG1IA_00636	49.367	78.1468	70.4029	171.95	216.821	0
AG1IA_00637	159.694	107.533	100.929	0	0	0
AG1IA_00638	14.3492	17.0649	17.6097	20.1265	25.3541	0
AG1IA_00639	17.479	15.7561	14.3784	0	0	0
AG1IA_00640	93.9806	85.0158	86.4223	63.005	0	0
AG1IA_00641	39.2161	40.1401	33.8064	0	0	0
AG1IA_00642	0.492457	0.267538	0.500089	0	0	0
AG1IA_00643	0	0	0	0	0	0
AG1IA_00644	0	0	0	0	0	0
AG1IA_00645	0	0.164204	0	0	0	0
AG1IA_00646	0	0	0	0	0	0
AG1IA_00647	0.246228	1.07015	0.500089	0	0	0
AG1IA_00648	134.863	200.911	201.749	0	0	0
AG1IA_00649	7.11012	6.55321	7.07103	0	0	0
AG1IA_00650	263.893	180.528	130.66	0	0	0
AG1IA_00651	85.0503	94.5025	90.5078	260.794	328.763	0
AG1IA_00652	1.10523	1.1867	1.29058	0	0	0
AG1IA_00653	0	0	0	0	0	0
AG1IA_00654	0	0	0	0	0	0
AG1IA_00655	0	0	0.396709	0	0	0
AG1IA_00656	63.3239	87.296	49.3985	0	0	0
AG1IA_00657	9.76563	12.1806	9.72947	0	0	0
AG1IA_00658	0	0	0	0	0	0
AG1IA_00659	7.60569	9.12685	9.81683	37.1327	0	0
AG1IA_00660	7.31189	7.90516	8.18146	0	0	0
AG1IA_00661	1.94073	2.23078	2.48879	0	0	0
AG1IA_00662	0	0	0	0	0	0
AG1IA_00663	9.26004	1.50526	0	0	0	0
AG1IA_00664	0.569849	0.389767	0.484591	0	0	0
AG1IA_00665	1.13344	1.42368	1.38218	0	0	0
AG1IA_00666	0.911712	1.00516	0.892957	0	0	0
AG1IA_00667	938.375	1070.62	948.588	3734.84	2317.67	2615.62
AG1IA_00668	47.392	64.4402	58.9975	458.994	868.474	0
AG1IA_00669	91.921	140.043	126.431	256.585	647.08	0
AG1IA_00670	21.206	17.5474	19.5337	119.508	0	0
AG1IA_00671	42.9379	42.5987	46.6632	0	0	0
AG1IA_00672	9.31201	11.967	10.6655	0	0	0
AG1IA_00673	34.2072	33.7151	36.8186	21.8645	0	33.1767
AG1IA_00674	227.157	230.586	209.375	129.444	108.756	0
AG1IA_00675	3.48527	4.23404	4.5881	0	0	0
AG1IA_00676	18.0257	13.4709	8.84631	1765.62	3339.65	1071.65
AG1IA_00677	25.99	25.0382	25.7058	0	0	0
AG1IA_00678	1998.87	2504.48	2233.88	0	0	0
AG1IA_00679	0.964526	2.46429	1.29868	0	0	0
AG1IA_00680	2.46854	0	0.610497	0	0	0
AG1IA_00681	5.17114	6.14723	6.86079	0	0	0
AG1IA_00682	0	0	0	0	0	0
AG1IA_00683	0.267972	0.708108	0.688099	0	0	0
AG1IA_00684	0	0	0	0	0	0
AG1IA_00685	42.6469	43.7496	44.0159	52.3423	131.946	0
AG1IA_00686	0.683955	0.765285	2.02145	0	0	0
AG1IA_00687	48.4882	39.2261	43.5631	20.9806	0	0
AG1IA_00688	1364.55	1293.57	1245.23	1229	589.944	710.426
AG1IA_00689	0	0	0	0	0	0
AG1IA_00690	1.58383	1.50503	1.63073	0	0	0
AG1IA_00691	75.971	94.8801	86.7498	305.859	0	0
AG1IA_00692	243.291	246.398	276.242	32.8685	41.4091	99.7481
AG1IA_00693	0.257658	0.294718	0.265256	0	0	0
AG1IA_00694	23.3238	31.8663	32.574	59.3912	149.644	135.179
AG1IA_00695	9.03126	10.2604	12.2733	0	0	0
AG1IA_00696	0	0	0	0	0	0
AG1IA_00697	11.4991	10.0953	11.6759	0	0	0
AG1IA_00698	5.25327	7.00241	8.91382	0	0	0
AG1IA_00699	3.75162	2.24228	2.34598	0	0	0
AG1IA_00700	185.071	155.615	163.395	131.216	0	0
AG1IA_00701	0	0	0	0	0	0
AG1IA_00702	0	0	0	0	0	0
AG1IA_00703	5.45916	5.6819	4.51839	0	0	0
AG1IA_00704	12.7658	17.5357	16.47	38.6853	0	0
AG1IA_00705	6.15932	5.86716	5.59376	0	0	0
AG1IA_00706	227.397	258.443	242.153	189.587	0	0
AG1IA_00707	226.433	190.098	191.089	166.562	0	0
AG1IA_00708	44.1322	31.5363	29.5882	0	0	0
AG1IA_00709	95.6219	79.194	79.8913	99.4879	0	0
AG1IA_00710	47.1994	48.2452	43.3196	0	0	0
AG1IA_00711	19.9602	14.5085	11.6168	0	0	0
AG1IA_00712	0.683955	1.53057	1.34764	0	0	0
AG1IA_00713	109.595	109.148	105.481	0	0	0
AG1IA_00714	0	0	0	0	0	0
AG1IA_00715	664.344	421.83	359.246	219.999	0	0
AG1IA_00716	23.4505	32.0767	31.5961	27.7802	140.015	252.919
AG1IA_00717	0.419691	0.926278	0.420765	0	0	0
AG1IA_00718	12.8526	13.9964	16.3402	0	0	0
AG1IA_00719	16.6845	22.2406	19.5793	0	0	0
AG1IA_00720	6.76555	7.4184	7.81577	45.4454	0	0
AG1IA_00721	18.103	22.9595	26.9803	0	0	0
AG1IA_00722	65.1856	64.4491	69.1831	74.7356	0	0
AG1IA_00723	7.48447	13.1954	16.2854	0	0	0
AG1IA_00724	2.35529	2.58206	2.02622	0	0	0
AG1IA_00725	44.9669	45.2697	46.6061	176.803	89.1188	0
AG1IA_00726	0	0	0	0	0	0
AG1IA_00727	0.396853	0	0	0	0	0
AG1IA_00728	1.77475	1.52895	2.8976	0	0	0
AG1IA_00729	9.02466	10.9549	10.8979	37.3678	94.1799	0
AG1IA_00730	1.853	2.57054	1.78437	0	0	0
AG1IA_00731	0	0	0	0	0	0
AG1IA_00732	0	0	0	0	0	0
AG1IA_00733	0	0	0	0	0	0
AG1IA_00734	1.77475	1.33783	0.724401	0	0	0
AG1IA_00735	23.3512	31.5802	31.5788	35.9005	0	0
AG1IA_00736	0.583831	0.630238	0	0	0	0
AG1IA_00737	3.0523	3.56968	4.23001	0	0	0
AG1IA_00738	0	0	0	0	0	0
AG1IA_00739	6.57404	6.99529	7.33988	0	0	121.101
AG1IA_00740	5.39162	5.89989	3.86387	0	0	0
AG1IA_00741	0	0	0	0	0	0
AG1IA_00742	30.5188	21.5872	21.359	0	0	0
AG1IA_00743	33.9732	32.07	26.6329	0	0	0
AG1IA_00744	0.21988	0.476298	0	0	0	0
AG1IA_00745	31.2361	21.7316	21.8421	0	0	0
AG1IA_00746	1277.47	1200.53	1037.56	790.125	0	2397.84
AG1IA_00747	21.0418	23.5699	22.9093	55.8979	0	0
AG1IA_00748	0.127525	0.408764	0	0	0	0
AG1IA_00749	17.1955	19.8936	19.2296	49.1555	0	99.4502
AG1IA_00750	0	0	0	0	0	0
AG1IA_00751	110.145	119.906	127.329	183.937	0	0
AG1IA_00752	14.6285	24.1034	19.4573	0	0	0
AG1IA_00753	14.4064	17.0014	15.7413	0	0	281.502
AG1IA_00754	7.31824	8.6206	7.66735	0	0	0
AG1IA_00755	9.48449	9.03187	9.12921	0	0	0
AG1IA_00756	8.20466	10.9739	10.4914	0	0	0
AG1IA_00757	7.77222	8.94699	8.0768	22.972	0	0
AG1IA_00758	66.2547	47.2072	35.9774	0	311.557	0
AG1IA_00759	0	0	0	0	0	0
AG1IA_00760	47.8737	37.7261	41.384	0	0	0
AG1IA_00761	64.416	55.2509	47.8034	0	0	0
AG1IA_00762	0	0	0	0	0	0
AG1IA_00763	1.29816	0	0	0	0	0
AG1IA_00764	0	0	0	0	0	0
AG1IA_00765	0.932588	2.6692	3.17671	0	0	0
AG1IA_00766	16.924	17.5229	20.7555	46.7266	58.8732	0
AG1IA_00767	4.38417	5.26117	5.39631	6.42019	16.1748	0
AG1IA_00768	0.541992	1.16785	1.10589	0	0	0
AG1IA_00769	4.49876	5.4142	5.72491	0	0	0
AG1IA_00770	16.2427	18.7283	18.9859	14.0733	0	42.7091
AG1IA_00771	311.08	413.482	476.929	0	409.619	0
AG1IA_00772	6.87837	4.4602	5.27914	0	0	0
AG1IA_00773	27.7739	29.1259	30.9258	0	0	0
AG1IA_00774	28.2924	29.259	32.2794	89.0868	74.8219	180.238
AG1IA_00775	16.0559	14.9578	16.2479	0	0	174.809
AG1IA_00776	74.958	86.6064	85.4118	94.8985	0	0
AG1IA_00777	101.544	121.137	116.613	186.794	117.711	141.719
AG1IA_00778	1.47324	1.96838	1.8102	0	0	0
AG1IA_00779	2.86078	3.00197	4.28804	0	0	0
AG1IA_00780	20.3041	24.8413	25.0212	0	0	144.889
AG1IA_00781	99.4274	101.242	96.474	182.006	459.564	0
AG1IA_00782	4.38002	5.57243	5.40794	12.3424	0	0
AG1IA_00783	1.16463	1.54746	2.15787	0	0	0
AG1IA_00784	14.4241	15.9996	17.4718	0	0	0
AG1IA_00785	47.0192	58.1949	61.5041	302.375	95.2619	0
AG1IA_00786	7.08664	12.2144	10.9473	0	0	0
AG1IA_00787	13.1142	13.1089	14.5358	0	0	0
AG1IA_00788	71.4143	89.5519	90.3334	19.1052	0	0
AG1IA_00789	3.02842	2.85431	2.15814	0	0	0
AG1IA_00790	2.69192	2.84736	4.00106	0	0	0
AG1IA_00791	15.9011	24.8973	22.4582	0	0	0
AG1IA_00792	0	0	0	0	0	0
AG1IA_00793	15.184	17.0124	16.7213	20.7165	0	0
AG1IA_00794	7.73709	12.6038	12.8506	0	0	0
AG1IA_00795	37.321	37.1006	37.8341	0	0	0
AG1IA_00796	31.3309	28.4073	27.9351	48.4459	0	0
AG1IA_00797	25.7832	23.0414	21.6057	60.412	0	0
AG1IA_00798	7.77835	13.8717	14.3246	261.038	219.279	88.0208
AG1IA_00799	1.85691	3.46797	3.79446	24.6216	0	0
AG1IA_00800	210.97	170.357	160.501	88.757	0	0
AG1IA_00801	232.171	207.239	217.702	0	0	0
AG1IA_00802	24.5881	28.9359	26.5696	29.7762	75.025	0
AG1IA_00803	7.4431	5.76384	6.30402	0	0	0
AG1IA_00804	10.4339	14.2079	12.7196	67.5292	85.0947	0
AG1IA_00805	88.9733	80.0896	85.1657	140.802	0	0
AG1IA_00806	11.4351	4.37317	17.8311	0	0	0
AG1IA_00807	0	1.45044	0.640822	0	0	0
AG1IA_00808	339.87	264.16	249.268	149.423	0	0
AG1IA_00809	20.4629	19.7437	18.58	0	0	0
AG1IA_00810	0	0	0	0	0	0
AG1IA_00811	43.9164	57.7263	54.3605	0	0	235.12
AG1IA_00812	1.94724	2.90089	2.56329	0	0	0
AG1IA_00813	113.043	104.598	104.878	61.2465	0	92.9342
AG1IA_00814	7.86024	7.60704	8.59509	0	0	0
AG1IA_00815	116.182	139.15	142.153	141.442	178.238	0
AG1IA_00816	0.20755	0.127747	0.138339	60.7724	0	0
AG1IA_00817	0	0	0	0	0	0
AG1IA_00818	0.87161	0	0	0	0	0
AG1IA_00819	1.29653	1.03548	1.88235	0	0	0
AG1IA_00820	76.9544	83.4882	83.9873	122.689	206.156	0
AG1IA_00821	6.5903	6.41071	7.34319	0	0	0
AG1IA_00822	364.934	289.81	252.707	316.171	99.6106	0
AG1IA_00823	0.0588624	0	0	0	0	0
AG1IA_00824	0	0	0	0	0	0
AG1IA_00825	0	0	0	0	0	0
AG1IA_00826	0	0	0	0	0	0
AG1IA_00827	0	0	0	0	0	0
AG1IA_00828	0	0	0	0	0	0
AG1IA_00829	0.19461	0.210079	0	0	0	0
AG1IA_00830	12.6392	11.9627	11.28	0	0	0
AG1IA_00831	0	0	0	0	0	0
AG1IA_00832	2.72691	3.84444	4.28475	0	0	0
AG1IA_00833	17.3503	15.9418	15.3425	0	0	0
AG1IA_00834	11.7172	16.6926	7.94201	0	0	0
AG1IA_00835	28.8042	42.1524	41.3869	339.65	0	0
AG1IA_00836	6.13206	6.32687	6.79066	0	0	0
AG1IA_00837	42.9357	51.5255	44.7382	106.77	0	324.021
AG1IA_00838	80.6633	88.3027	94.0357	82.6138	104.113	0
AG1IA_00839	11.4351	19.6793	17.8311	0	0	0
AG1IA_00840	2.89597	3.14066	4.16312	0	0	0
AG1IA_00841	0	0.172318	0	0	0	0
AG1IA_00842	23.9457	27.4661	28.4502	76.65	96.5936	116.307
AG1IA_00843	24.5034	27.9705	29.567	0	0	0
AG1IA_00844	3.31484	4.6325	5.41628	0	0	0
AG1IA_00845	0.986254	1.60064	1.79215	0	0	0
AG1IA_00846	9.95526	11.2685	10.2218	0	0	0
AG1IA_00847	157.722	103.513	62.1278	0	146.907	0
AG1IA_00848	0	0	0	0	0	0
AG1IA_00849	74.3712	106.097	111.436	26.1057	0	0
AG1IA_00850	127.166	196.371	166.202	627.837	0	1905.34
AG1IA_00851	90.8786	120.939	126.418	212.566	0	0
AG1IA_00852	0	0.339056	0	0	0	0
AG1IA_00853	24.4302	28.8682	27.8951	0	0	147.125
AG1IA_00854	6.98761	9.79417	7.8031	31.5025	0	0
AG1IA_00855	36.9518	34.494	37.7771	0	0	0
AG1IA_00856	68.5006	49.16	42.5205	0	0	0
AG1IA_00857	46.9403	44.2763	38.7281	65.3829	0	0
AG1IA_00858	21.9133	17.8481	17.5955	0	0	0
AG1IA_00859	19.6156	16.5784	16.9431	0	0	0
AG1IA_00860	9.73622	16.6801	12.1756	0	0	0
AG1IA_00861	25.4403	26.6555	26.476	28.4877	0	0
AG1IA_00862	22.3366	22.9509	17.4857	0	0	0
AG1IA_00863	25.9565	33.437	34.2472	21.0399	26.5049	0
AG1IA_00864	4.76936	3.82316	3.36468	0	0	0
AG1IA_00865	2.63959	2.93891	2.8144	0	0	0
AG1IA_00866	25.302	27.1583	29.3265	0	0	0
AG1IA_00867	351.288	296.599	308.374	98.311	82.5707	0
AG1IA_00868	0	0	0	0	0	0
AG1IA_00869	9.31722	11.3167	13.6347	0	0	0
AG1IA_00870	34.3039	48.4555	48.2725	0	0	0
AG1IA_00871	0.490446	1.11016	1.67396	0	0	0
AG1IA_00872	20.0329	23.8145	27.1572	0	0	0
AG1IA_00873	24.4943	24.5245	27.8563	0	0	0
AG1IA_00874	0	0.501062	0.453129	0	0	0
AG1IA_00875	33.3357	42.2193	34.979	0	0	0
AG1IA_00876	170.692	182.279	180.99	131.965	332.72	200.242
AG1IA_00877	51.2222	76.4306	89.7431	901.357	0	0
AG1IA_00878	9.1689	10.2899	12.7369	0	0	0
AG1IA_00879	6.5575	8.45113	7.23296	318.257	0	0
AG1IA_00880	22.8868	33.7357	34.7169	169.07	170.402	153.926
AG1IA_00881	25.5553	37.4036	38.0886	104.544	263.712	0
AG1IA_00882	21.5992	19.0061	19.6858	59.5378	0	0
AG1IA_00883	21.0589	23.7521	25.1671	0	0	0
AG1IA_00884	0	0.890866	0.677035	0	0	0
AG1IA_00885	0.685716	0.724171	0.832576	0	0	0
AG1IA_00886	41.5498	54.6738	54.2667	81.6328	51.4247	309.67
AG1IA_00887	36.7335	34.0354	32.9774	0	0	0
AG1IA_00888	44.5458	37.4905	38.1673	0	138.561	0
AG1IA_00889	9.67986	7.28375	8.02437	0	0	0
AG1IA_00890	14.5046	13.8075	12.0319	0	0	0
AG1IA_00891	12.745	14.0801	13.4636	0	0	0
AG1IA_00892	961.615	883.291	889.018	251.32	506.816	305.079
AG1IA_00893	32.9263	40.4537	40.2233	114.645	72.2154	86.9802
AG1IA_00894	72.7371	68.8868	64.7889	0	0	66.0279
AG1IA_00895	6.21199	8.56191	8.34221	30.0638	0	0
AG1IA_00896	4.52921	5.54319	5.21433	0	0	0
AG1IA_00897	12.6985	16.4358	17.5436	0	0	50.9943
AG1IA_00898	29.2696	28.3809	27.3997	0	0	140.919
AG1IA_00899	0	0	0	0	0	0
AG1IA_00900	6.35327	5.03794	6.04511	0	0	0
AG1IA_00901	0.949816	1.27281	1.34806	0	0	0
AG1IA_00902	1.797	2.89634	3.36848	0	0	0
AG1IA_00903	3.33127	2.58551	2.66027	0	0	0
AG1IA_00904	1433.19	1252.67	1274.39	90.7139	0	0
AG1IA_00905	16.8932	20.2575	18.4908	0	0	79.6034
AG1IA_00906	29.634	33.1411	31.6458	43.6052	0	0
AG1IA_00907	10.0548	12.4447	13.4068	31.3196	52.6063	0
AG1IA_00908	21.8262	25.5407	25.5312	77.3183	292.237	0
AG1IA_00909	15.3547	15.9708	13.4264	0	0	0
AG1IA_00910	43.2082	51.9871	53.2844	93.7789	145.394	109.46
AG1IA_00911	16.3248	17.4501	17.6033	0	0	0
AG1IA_00912	17.6525	16.3089	15.7532	16.2077	0	98.3728
AG1IA_00913	18.9341	21.4249	21.3414	0	0	0
AG1IA_00914	20.5316	25.6159	26.2393	0	0	0
AG1IA_00915	14.0836	19.2895	20.4105	0	0	0
AG1IA_00916	2.95114	4.93128	5.01404	0	0	0
AG1IA_00917	2.67306	0.41201	1.7519	0	0	0
AG1IA_00918	67.7091	75.4219	98.376	0	0	0
AG1IA_00919	30.1749	36.3265	35.2516	0	98.4282	0
AG1IA_00920	4.34011	5.45106	4.01087	0	0	366.672
AG1IA_00921	47.5111	63.5992	63.4638	183.45	694.018	0
AG1IA_00922	7.72019	8.75589	8.78428	0	80.4701	0
AG1IA_00923	42.3964	53.1791	54.1058	41.8975	0	84.7659
AG1IA_00924	9.07042	11.4379	10.8581	0	0	0
AG1IA_00925	110.058	106.47	108.715	413.427	695.543	0
AG1IA_00926	14.8779	14.6964	13.9921	0	0	0
AG1IA_00927	26.0736	26.2341	26.2222	0	0	0
AG1IA_00928	48.1625	47.7053	46.4429	0	0	0
AG1IA_00929	6.75038	7.61746	6.56753	0	0	0
AG1IA_00930	354.353	316.992	324.377	524.063	660.832	265.068
AG1IA_00931	14.8483	12.9635	13.1689	0	0	0
AG1IA_00932	1.16019	1.42539	1.01555	0	0	0
AG1IA_00933	24.4946	21.0343	21.234	0	0	0
AG1IA_00934	24.3557	33.216	29.5569	71.1148	179.311	0
AG1IA_00935	43.6094	43.7739	43.1286	109.91	92.3151	0
AG1IA_00936	0.0669929	0	0.20643	0	0	0
AG1IA_00937	6.81577	7.81775	7.43604	188.106	263.33	63.4284
AG1IA_00938	11.9206	15.5751	16.3671	68.259	0	0
AG1IA_00939	129.32	123.578	126.241	88.2809	222.643	0
AG1IA_00940	20.3932	20.2994	20.149	26.9169	271.325	0
AG1IA_00941	0.212721	0.202612	0.159303	0	0	0
AG1IA_00942	35.4106	22.1881	39.8071	0	0	0
AG1IA_00943	8.41514	3.57081	7.1138	0	0	0
AG1IA_00944	0	0	0	0	0	0
AG1IA_00945	11.4785	10.1807	13.7652	0	0	0
AG1IA_00946	155.937	142.733	141.455	183.322	0	158.953
AG1IA_00947	60.4738	60.496	66.8096	0	0	0
AG1IA_00948	301.03	330.055	291.977	606.479	0	0
AG1IA_00949	304.566	309.047	307.447	250.856	158.112	0
AG1IA_00950	975.863	623.097	515.652	0	378.254	455.239
AG1IA_00951	3107.04	2100.49	1561.7	0	0	0
AG1IA_00952	10.389	11.5518	11.8298	0	0	0
AG1IA_00953	34.7806	38.7608	36.065	0	0	0
AG1IA_00954	38.4184	49.5341	51.1902	33.4217	0	0
AG1IA_00955	4.8214	6.40826	8.34974	0	0	0
AG1IA_00956	26.8979	27.6076	27.3959	28.7508	72.4542	0
AG1IA_00957	10.5535	10.6822	11.1294	0	0	0
AG1IA_00958	90.1659	82.1184	85.1932	0	0	0
AG1IA_00959	41.096	42.2633	42.7348	0	0	0
AG1IA_00960	75.8882	60.9193	63.114	0	0	0
AG1IA_00961	3.02158	4.92888	4.95637	0	0	0
AG1IA_00962	50.6963	69.9944	67.9035	861.39	0	0
AG1IA_00963	309.289	443.941	428.611	1460.15	2209.06	1107.8
AG1IA_00964	126.146	113.831	103.173	0	0	0
AG1IA_00965	228.474	212.421	199.304	630.332	244.443	441.44
AG1IA_00966	19.806	22.7803	22.7799	0	0	64.5766
AG1IA_00967	54.9661	66.247	61.0611	89.8285	113.211	272.608
AG1IA_00968	4.56896	6.57872	6.03301	0	0	0
AG1IA_00969	37.5267	34.0941	42.0531	346.753	0	0
AG1IA_00970	38.9957	22.6578	16.326	0	0	0
AG1IA_00971	62.4398	66.8504	59.4473	0	263.712	317.265
AG1IA_00972	0	0	0	0	0	0
AG1IA_00973	4.16017	4.7279	4.97366	0	0	0
AG1IA_00974	21.0915	20.2083	20.4674	17.5189	0	0
AG1IA_00975	24.9797	40.9969	36.0015	0	0	469.304
AG1IA_00976	54.4839	67.4438	67.6045	49.7643	0	75.5114
AG1IA_00977	1.77577	1.26291	2.42503	0	0	0
AG1IA_00978	17.9783	22.008	21.7777	26.1057	0	0
AG1IA_00979	15.3564	17.695	18.2739	35.0005	0	53.1091
AG1IA_00980	59.0628	69.7014	65.0583	258.314	325.901	1175.88
AG1IA_00981	230.226	252.126	221.889	827.652	0	0
AG1IA_00982	430.98	463.22	420.464	1202.63	1215.56	1459.88
AG1IA_00983	83.9456	64.7891	72.4401	0	0	0
AG1IA_00984	16.7111	24.1702	22.3179	106.376	134.08	0
AG1IA_00985	0.608732	0.810903	0.669749	45.8799	0	0
AG1IA_00986	7.2711	10.2617	10.2305	0	0	0
AG1IA_00987	32.3696	44.0483	44.1627	0	0	0
AG1IA_00988	5.67823	5.8312	6.51749	0	0	0
AG1IA_00989	14.9746	13.5102	17.1623	0	0	0
AG1IA_00990	7.68421	11.3866	11.736	227.05	0	0
AG1IA_00991	22.0601	25.1392	28.092	48.0218	60.5057	72.8674
AG1IA_00992	17.4932	18.4105	22.701	190.43	480.886	0
AG1IA_00993	13.697	14.8952	14.2706	0	0	0
AG1IA_00994	9.0965	9.75898	8.5686	149.041	0	0
AG1IA_00995	3.64149	6.24428	8.12175	0	1539.28	0
AG1IA_00996	10.5293	10.4486	11.3598	0	0	0
AG1IA_00997	30.2173	34.5565	35.9207	122.431	0	0
AG1IA_00998	219.561	182.684	184.881	61.7725	155.737	0
AG1IA_00999	49.8136	48.3885	49.5507	77.3183	0	0
AG1IA_01000	221.273	214.246	204.695	42.3704	0	0
AG1IA_01001	33.1606	36.0305	38.9499	0	0	0
AG1IA_01002	70.649	74.6676	70.8852	0	0	1226.79
AG1IA_01003	3.44544	1.93944	2.52037	0	0	0
AG1IA_01004	0	0	0	0	0	0
AG1IA_01005	67.6761	100.817	128.355	33.558	84.5739	0
AG1IA_01006	61.9148	90.7294	117.962	0	0	0
AG1IA_01007	54.6323	90.2082	127.018	0	0	564.838
AG1IA_01008	136.601	150.342	136.314	0	0	921.294
AG1IA_01009	8.11653	11.5445	14.8644	0	0	0
AG1IA_01010	14.9723	18.3791	25.895	55.334	0	0
AG1IA_01011	21.3544	14.9249	27.4941	0	0	0
AG1IA_01012	16.0795	14.1709	18.6607	0	0	0
AG1IA_01013	0	0	0	0	0	0
AG1IA_01014	19.7308	20.3659	21.5898	0	0	0
AG1IA_01015	32.7016	41.7322	39.9539	202.827	0	205.177
AG1IA_01016	0	0	0	0	0	0
AG1IA_01017	127.691	109.77	103.43	0	0	0
AG1IA_01018	7.10524	7.45567	8.06607	0	0	0
AG1IA_01019	7.74596	7.98627	8.06561	0	0	0
AG1IA_01020	5.31912	10.0864	10.2013	80.1984	101.068	243.383
AG1IA_01021	0.943086	1.56635	1.41304	0	0	0
AG1IA_01022	48.8712	47.4171	46.4051	0	0	414.744
AG1IA_01023	14.8963	21.5608	20.524	0	0	0
AG1IA_01024	44.1093	52.3356	55.1814	0	114.146	0
AG1IA_01025	11.2742	14.0128	13.408	38.0338	0	57.7117
AG1IA_01026	19.887	25.4861	25.2571	13.563	68.3463	41.1604
AG1IA_01027	14.29	22.9271	20.6107	37.7103	0	0
AG1IA_01028	0.103519	0.33044	0.424465	0	0	0
AG1IA_01029	5.65902	6.70528	7.08501	0	0	0
AG1IA_01030	1.92017	2.90438	3.24516	0	0	0
AG1IA_01031	1.45233	2.73594	3.06408	0	0	0
AG1IA_01032	55.6957	54.3817	55.931	31.5757	198.9	0
AG1IA_01033	9.16882	11.4731	12.034	12.2051	0	0
AG1IA_01034	17.5288	22.8436	23.0544	0	0	0
AG1IA_01035	15.0262	16.6619	18.633	0	0	111.628
AG1IA_01036	40.8096	43.3594	47.6853	243.054	613.239	737.612
AG1IA_01037	8.07745	9.89558	9.28958	0	0	0
AG1IA_01038	9.7503	10.6603	10.7683	0	0	0
AG1IA_01039	0.342853	0.121831	0.936641	0	0	0
AG1IA_01040	1.22106	0	1.1708	0	0	0
AG1IA_01041	0	0.368853	0.174985	0	0	0
AG1IA_01042	13.9785	8.06655	9.42227	0	0	0
AG1IA_01043	3.25796	11.0306	7.13678	117.2	0	355.674
AG1IA_01044	16.7157	19.4971	19.4967	16.7229	0	33.8333
AG1IA_01045	38.3398	33.4589	37.123	0	0	0
AG1IA_01046	9.73745	10.761	10.0926	0	0	0
AG1IA_01047	0.459141	0.821022	1.25138	0	0	0
AG1IA_01048	20.9649	22.9254	23.3085	0	0	0
AG1IA_01049	3.30478	4.43378	3.42945	0	0	0
AG1IA_01050	18.0926	24.4429	19.2105	0	0	0
AG1IA_01051	1.0261	1.90448	1.80378	22.687	0	0
AG1IA_01052	16.8785	16.6883	16.9497	0	0	0
AG1IA_01053	28.2939	37.6348	36.618	0	0	0
AG1IA_01054	0.916358	0.887663	1.22368	0	47.3165	0
AG1IA_01055	18.4099	22.7993	21.3604	0	0	111.628
AG1IA_01056	27.3764	30.2426	31.9418	43.5144	0	330.139
AG1IA_01057	44.0297	54.6092	49.9251	313.631	0	634.53
AG1IA_01058	14.8114	24.3297	23.6102	0	0	0
AG1IA_01059	6.77418	4.84136	5.36343	0	0	0
AG1IA_01060	81.4909	88.3082	80.0383	0	0	0
AG1IA_01061	15.0782	24.6638	20.932	0	0	0
AG1IA_01062	0	0	0	0	0	0
AG1IA_01063	1.96244	3.32507	2.85359	0	0	0
AG1IA_01064	211.194	189.793	175.503	945.628	0	0
AG1IA_01065	7.25368	7.55993	8.06022	0	0	0
AG1IA_01066	25.0239	24.1547	19.6824	0	0	0
AG1IA_01067	89.2574	83.6484	84.4901	0	0	0
AG1IA_01068	13.5684	17.2668	20.2369	51.8006	0	0
AG1IA_01069	2.04779	2.45169	3.69731	0	0	0
AG1IA_01070	24.5441	24.3272	25.2684	0	0	0
AG1IA_01071	14.2714	20.3552	23.1473	35.9005	0	0
AG1IA_01072	64.7585	54.9789	56.8546	20.7688	0	0
AG1IA_01073	2.38958	2.70819	3.64895	0	0	0
AG1IA_01074	8.87297	11.4109	10.9478	24.8822	0	0
AG1IA_01075	86.5762	85.6773	81.1217	110.883	0	0
AG1IA_01076	109.328	108.431	109.487	0	0	0
AG1IA_01077	13.9897	18.0071	19.7125	0	0	0
AG1IA_01078	12.9749	13.4779	12.8732	0	0	0
AG1IA_01079	2.17235	2.45733	2.46243	0	101.563	0
AG1IA_01080	10.5542	11.9075	13.8702	0	0	0
AG1IA_01081	7.86105	8.0157	7.83954	0	0	0
AG1IA_01082	17.4999	26.2193	25.5272	26.3565	0	0
AG1IA_01083	11.7036	13.9412	14.6627	0	0	0
AG1IA_01084	44.9917	48.4791	47.4855	32.0547	0	0
AG1IA_01085	4.08417	6.03506	5.5429	73.3163	0	0
AG1IA_01086	2.41991	3.55272	4.68642	0	0	0
AG1IA_01087	179.024	188.651	167.698	107.769	0	0
AG1IA_01088	47.323	63.4057	57.0915	97.6804	0	59.2873
AG1IA_01089	29.4251	30.171	28.8709	23.1334	0	0
AG1IA_01090	357.832	351.608	338.758	1034.35	359.567	1298.89
AG1IA_01091	6.20415	10.407	9.17968	0	0	0
AG1IA_01092	0	0	0	0	0	0
AG1IA_01093	17.2879	13.8652	18.299	0	0	0
AG1IA_01094	56.0475	57.0216	61.0732	0	0	0
AG1IA_01095	31.7533	36.6437	33.9054	46.5284	0	0
AG1IA_01096	4.3727	4.2458	4.76526	0	0	0
AG1IA_01097	67.2196	106.894	104.877	136.986	0	0
AG1IA_01098	18.4237	21.7246	20.3167	0	0	0
AG1IA_01099	7.20787	8.16972	7.69492	0	0	82.9069
AG1IA_01100	14.4322	17.0351	20.5861	31.5025	0	0
AG1IA_01101	26.7053	28.5703	30.9919	216.146	0	0
AG1IA_01102	6.17405	9.0307	9.37084	0	0	0
AG1IA_01103	42.3182	43.7934	72.7982	0	0	0
AG1IA_01104	10.4575	14.9897	16.0568	0	83.9926	0
AG1IA_01105	31.4934	39.4024	42.0105	222.146	0	0
AG1IA_01106	5.4501	9.18117	8.9612	0	0	0
AG1IA_01107	325.383	241.791	192.231	0	0	0
AG1IA_01108	0.893633	1.54735	2.17462	0	0	0
AG1IA_01109	68.5791	81.5656	76.5841	96.1245	0	291.715
AG1IA_01110	2.48555	2.52867	3.00956	0	0	0
AG1IA_01111	7.98124	11.3151	10.3327	0	0	0
AG1IA_01112	10.4416	13.9212	14.9376	45.662	0	0
AG1IA_01113	13.247	14.594	13.0989	64.686	0	0
AG1IA_01114	6.03847	8.82312	8.058	0	217.961	0
AG1IA_01115	16.0846	15.7899	16.101	0	0	0
AG1IA_01116	21.0692	20.396	20.2761	65.4578	165.036	0
AG1IA_01117	10.0103	7.66721	8.29804	0	0	0
AG1IA_01118	82.3108	95.0501	87.9124	114.518	0	0
AG1IA_01119	16.6665	16.4239	18.2075	0	0	0
AG1IA_01120	21.5533	26.0135	24.4883	27.5017	138.61	83.461
AG1IA_01121	0	0	0	0	0	0
AG1IA_01122	17.4467	20.1415	19.5716	0	0	0
AG1IA_01123	5.80006	6.03852	7.53181	27.5806	0	0
AG1IA_01124	63.2698	64.9923	65.3092	0	225.06	0
AG1IA_01125	135.609	129.74	135.284	0	0	0
AG1IA_01126	0.178916	0	0.458869	0	0	0
AG1IA_01127	30.6476	33.4271	28.8433	0	0	167.363
AG1IA_01128	631.738	643.556	613.555	238.916	843.124	870.063
AG1IA_01129	14.5473	9.72039	9.37037	0	0	0
AG1IA_01130	2.51615	2.68487	4.4175	0	0	0
AG1IA_01131	1.5163	1.32598	4.90659	0	0	0
AG1IA_01132	14.9725	22.2878	23.3956	0	0	105.945
AG1IA_01133	14.2753	21.4442	21.4904	56.4175	0	0
AG1IA_01134	287.917	258.517	245.275	400.372	504.942	0
AG1IA_01135	19.3725	27.9394	24.7644	0	0	377.765
AG1IA_01136	18.8407	20.7988	20.1228	0	0	277.769
AG1IA_01137	208.765	208.702	169.226	0	636.786	0
AG1IA_01138	1.72661	3.95336	1.62458	0	0	0
AG1IA_01139	225.342	222.817	219.899	59.5378	0	180.683
AG1IA_01140	13.1229	12.3791	10.9711	41.1006	0	0
AG1IA_01141	5.06072	5.34758	5.14251	0	0	0
AG1IA_01142	22.4277	28.3445	28.3627	66.6016	41.9538	0
AG1IA_01143	14.3807	16.5758	16.6454	0	0	363.304
AG1IA_01144	22.0598	22.1276	21.404	0	0	0
AG1IA_01145	0	0	0	0	0	0
AG1IA_01146	27.6806	33.4714	33.9878	29.3514	73.9544	0
AG1IA_01147	258.58	283	302.807	0	0	0
AG1IA_01148	114.048	135.855	139.896	213.173	153.492	0
AG1IA_01149	26.7276	23.2428	21.2528	0	0	0
AG1IA_01150	88.3231	208.293	189.581	570.954	479.827	385.046
AG1IA_01151	15.2727	15.4622	17.2424	0	125.553	0
AG1IA_01152	13.3289	16.3752	14.3209	0	0	0
AG1IA_01153	32.5414	27.9976	25.6984	0	0	0
AG1IA_01154	18.5697	23.1624	24.908	31.3793	26.3533	0
AG1IA_01155	23.0493	19.9963	22.6452	0	0	0
AG1IA_01156	71.3231	71.2302	72.8444	30.2295	152.364	183.479
AG1IA_01157	30.4477	31.6991	26.1025	285.565	308.466	0
AG1IA_01158	64.8313	90.974	80.0888	194.941	0	0
AG1IA_01159	77.7169	84.359	82.6162	108.072	108.93	0
AG1IA_01160	6.87668	4.28745	8.24154	0	0	0
AG1IA_01161	325.913	342.447	318.601	120.981	50.8014	152.978
AG1IA_01162	65.4021	28.127	22.2935	0	0	0
AG1IA_01163	16.978	20.5448	16.4941	94.3545	237.979	0
AG1IA_01164	16.5367	17.5231	18.1081	0	0	0
AG1IA_01165	14.1154	14.2959	15.9105	0	0	0
AG1IA_01166	11.6883	11.8716	13.1117	40.6149	51.1709	61.6283
AG1IA_01167	16.9668	20.7403	20.9398	0	107.853	43.3016
AG1IA_01168	60.5578	52.629	60.2779	0	0	0
AG1IA_01169	10.3441	10.3533	10.592	0	0	0
AG1IA_01170	5.65852	8.35387	6.59418	0	0	0
AG1IA_01171	8.82551	10.5743	10.7601	0	102.568	0
AG1IA_01172	46.7549	41.5115	42.1412	0	0	0
AG1IA_01173	35.4153	37.3108	36.4672	0	162.517	195.7
AG1IA_01174	151.986	144.152	148.335	137.477	173.315	208.605
AG1IA_01175	22.0864	24.5323	24.9391	24.5376	0	0
AG1IA_01176	43.2311	46.8716	46.4735	0	0	0
AG1IA_01177	4.10604	7.92532	7.03693	0	0	0
AG1IA_01178	329.04	340.372	273.88	0	0	0
AG1IA_01179	94.1971	90.8853	76.0957	0	0	0
AG1IA_01180	12.8812	15.937	16.8201	0	0	0
AG1IA_01181	5.89007	6.29681	8.70749	0	0	0
AG1IA_01182	58.0769	62.5722	64.9191	0	0	0
AG1IA_01183	70.1301	77.9471	80.2475	0	0	0
AG1IA_01184	32.439	36.4011	35.9874	0	0	62.5546
AG1IA_01185	146.071	126.887	115.619	68.724	230.902	0
AG1IA_01186	44.2138	43.02	42.3655	0	0	141.318
AG1IA_01187	32.0234	32.4313	32.1799	0	0	0
AG1IA_01188	29.0548	27.7468	30.8791	0	0	0
AG1IA_01189	39.0652	29.9379	34.088	0	0	0
AG1IA_01190	10.5766	12.2057	14.5781	107.418	0	325.987
AG1IA_01191	38.319	49.117	52.4241	59.3912	112.233	45.0595
AG1IA_01192	1.62598	0.77857	1.10589	0	0	0
AG1IA_01193	76.0489	64.9276	59.978	0	0	0
AG1IA_01194	50.7972	56.6164	55.8621	0	0	0
AG1IA_01195	12.4821	13.1597	13.7872	0	46.1631	27.8025
AG1IA_01196	10.8503	16.6388	16.2812	34.7631	0	0
AG1IA_01197	12.2937	14.007	14.6352	0	0	0
AG1IA_01198	0.535853	0	0.5329	0	0	0
AG1IA_01199	100.481	91.4736	91.6146	140.779	59.1251	0
AG1IA_01200	6.78799	2.56494	2.17805	0	0	0
AG1IA_01201	8.14441	12.6	12.5198	69.2748	29.0899	0
AG1IA_01202	24.0529	27.8338	24.7765	0	103.88	0
AG1IA_01203	15.2803	13.1506	15.3128	0	0	0
AG1IA_01204	0.777157	1.00095	0.317671	0	0	0
AG1IA_01205	36.4912	37.4196	33.6876	0	0	0
AG1IA_01206	129.386	127.783	127.154	147.793	93.1222	0
AG1IA_01207	60.9679	65.0401	71.0534	188.252	0	0
AG1IA_01208	0	0.120413	0	0	0	0
AG1IA_01209	21.8526	26.0522	27.1192	0	0	0
AG1IA_01210	83.9863	68.1971	72.4479	0	0	0
AG1IA_01211	276.86	229.34	243.426	187.633	0	0
AG1IA_01212	19.6724	22.9152	23.2736	76.3321	0	0
AG1IA_01213	61.7744	71.19	70.7172	0	0	300.108
AG1IA_01214	0	0	0	0	0	0
AG1IA_01215	106.122	96.4829	101.276	0	0	0
AG1IA_01216	0.722656	1.94642	1.10589	0	0	0
AG1IA_01217	0	0	0	0	0	0
AG1IA_01218	17.154	17.187	18.4615	0	0	0
AG1IA_01219	36.9902	24.9555	26.075	0	0	444.257
AG1IA_01220	70.4514	67.2215	62.8805	136.905	0	0
AG1IA_01221	301.213	253.452	251.574	174.183	0	0
AG1IA_01222	57.3753	74.0368	73.2732	0	650.464	260.914
AG1IA_01223	15.1617	18.6207	18.4367	0	0	0
AG1IA_01224	680.699	717.188	704.716	443.785	447.69	538.713
AG1IA_01225	237.241	264.967	270.793	75.3474	379.987	0
AG1IA_01226	0.491406	0	0.980355	0	0	0
AG1IA_01227	56.2279	61.9183	60.8068	0	0	0
AG1IA_01228	48.928	62.347	62.92	0	0	0
AG1IA_01229	23.8232	28.79	27.6415	35.3008	44.4741	214.259
AG1IA_01230	14.6654	18.3944	19.9732	202.124	0	0
AG1IA_01231	7.84342	9.82593	9.80215	60.7478	0	0
AG1IA_01232	27.4367	23.1946	24.2594	0	94.525	0
AG1IA_01233	66.2387	71.8933	71.4068	0	0	303.758
AG1IA_01234	18.6386	19.0145	22.6081	121.527	0	0
AG1IA_01235	21.4691	24.8173	25.6958	0	0	0
AG1IA_01236	6.40194	2.94292	3.00053	0	0	0
AG1IA_01237	50.2557	54.4634	57.2055	75.1007	0	75.9709
AG1IA_01238	20.1652	26.9461	26.0367	0	0	226.587
AG1IA_01239	6.02932	4.84989	5.70097	237.061	0	0
AG1IA_01240	9.50447	13.6138	13.639	64.1815	0	0
AG1IA_01241	41.7286	64.6896	58.6575	0	880.106	0
AG1IA_01242	139.965	238.173	217.92	534.202	0	0
AG1IA_01243	0.814312	0.62679	0.760077	0	0	0
AG1IA_01244	3.03261	4.30943	5.51992	0	0	0
AG1IA_01245	0.971229	1.14305	1.21158	0	0	0
AG1IA_01246	46.6185	67.2072	71.4815	0	0	0
AG1IA_01247	10.5552	12.2886	12.2214	0	0	0
AG1IA_01248	23.4292	31.8429	31.972	117.716	296.693	357.241
AG1IA_01249	23.864	32.5135	30.8122	0	0	0
AG1IA_01250	23.536	30.4195	29.5422	0	0	0
AG1IA_01251	749.943	1098.62	1042.88	1730.46	2617.01	1575.46
AG1IA_01252	11.6659	13.2952	14.7056	0	0	0
AG1IA_01253	14.6554	13.7823	15.1677	0	0	0
AG1IA_01254	89.4083	87.0274	83.1729	132.271	0	0
AG1IA_01255	48.9458	44.5859	40.3305	0	0	0
AG1IA_01256	13.3123	13.7206	11.3982	0	0	0
AG1IA_01257	1069.18	971.461	928.726	1733.2	514.338	5569.26
AG1IA_01258	126.601	145.595	140.935	0	239.353	0
AG1IA_01259	7.84776	8.4454	7.97337	0	0	0
AG1IA_01260	25.7689	32.1992	30.2984	0	0	146.806
AG1IA_01261	19.1754	27.4425	30.1126	650.585	0	0
AG1IA_01262	4.8024	5.77364	6.1116	26.7855	0	0
AG1IA_01263	41.4557	42.9674	42.9143	86.2959	0	0
AG1IA_01264	22.5857	26.2399	24.7232	56.0333	70.6035	0
AG1IA_01265	7.71572	6.5595	6.82447	0	0	0
AG1IA_01266	124.191	103.63	101.144	98.2696	82.5531	0
AG1IA_01267	101.307	85.5719	91.4231	21.3341	0	64.744
AG1IA_01268	68.3055	76.8107	77.9383	0	0	0
AG1IA_01269	15.35	15.4463	13.6739	0	0	0
AG1IA_01270	22.9771	23.6487	34.8764	0	1394.19	1668.09
AG1IA_01271	25.5237	28.9653	33.0885	0	523.381	0
AG1IA_01272	15.5734	18.1959	20.5717	0	0	0
AG1IA_01273	19.0448	23.5493	23.8958	27.5477	69.4212	0
AG1IA_01274	0	0	0	0	0	0
AG1IA_01275	22.704	22.7408	24.7002	0	0	110.568
AG1IA_01276	18.8809	22.8519	20.8336	51.0436	0	0
AG1IA_01277	4.82268	7.14602	1.0658	0	0	0
AG1IA_01278	8.21364	10.4656	10.1517	0	99.3718	0
AG1IA_01279	10.3683	13.9645	15.9343	0	0	0
AG1IA_01280	19.5458	29.5356	30.5494	852.829	0	0
AG1IA_01281	271.169	215.111	195.058	101.771	128.272	0
AG1IA_01282	22.0688	15.9549	17.943	0	0	0
AG1IA_01283	229.216	215.158	221.417	0	0	88.0208
AG1IA_01284	25.8663	31.3586	33.3427	54.5216	68.686	41.365
AG1IA_01285	16.1476	22.6438	25.0722	54.6381	0	0
AG1IA_01286	22.3214	20.6461	23.0404	0	0	0
AG1IA_01287	11.3459	25.4978	26.106	110.898	186.289	56.0913
AG1IA_01288	16.9053	18.7476	17.3312	104.023	0	0
AG1IA_01289	8.66755	10.312	9.81304	0	0	0
AG1IA_01290	1.1298	2.64909	2.77805	0	0	0
AG1IA_01291	7.1739	6.46449	5.40609	0	0	0
AG1IA_01292	17.207	23.4873	23.2351	27.4558	138.379	0
AG1IA_01293	14.3106	16.8887	15.4885	0	0	0
AG1IA_01294	5.26777	7.98752	7.49711	13.4083	0	40.691
AG1IA_01295	17.493	19.2087	19.5095	0	0	0
AG1IA_01296	13.1222	13.0854	12.2657	0	0	0
AG1IA_01297	17.1731	21.1695	22.4415	101.996	0	0
AG1IA_01298	29.4268	29.7139	37.2114	0	0	0
AG1IA_01299	45.798	42.5342	40.2467	0	0	0
AG1IA_01300	36.8002	33.507	34.5026	92.2392	0	0
AG1IA_01301	35.706	41.1544	40.6707	0	0	0
AG1IA_01302	0	1.38675	5.85399	0	0	0
AG1IA_01303	9.60541	13.6325	13.739	67.7806	0	0
AG1IA_01304	157.845	142.031	135.043	0	0	0
AG1IA_01305	79.3173	93.2948	89.4833	212.427	0	214.888
AG1IA_01306	3.81463	5.2811	6.42608	0	0	0
AG1IA_01307	15.8204	20.4984	22.0827	169.811	244.521	0
AG1IA_01308	80.9567	85.2236	86.011	195.596	164.381	0
AG1IA_01309	72.6288	68.4163	57.6599	0	0	0
AG1IA_01310	15.3282	17.2732	17.7076	0	0	0
AG1IA_01311	22.5319	24.2937	25.216	44.2753	0	0
AG1IA_01312	20.0869	17.0135	18.4124	0	0	0
AG1IA_01313	37.5996	35.5699	38.7229	0	0	0
AG1IA_01314	0.572798	1.23603	0.973277	0	0	0
AG1IA_01315	25.9901	29.8452	30.8411	54.5997	0	0
AG1IA_01316	17.4798	19.8063	19.2413	0	0	0
AG1IA_01317	7.53883	8.20945	8.27021	0	0	0
AG1IA_01318	291.227	372.811	375.879	713.906	225.06	270.817
AG1IA_01319	144.039	154.109	140.21	157.311	33.0297	278.484
AG1IA_01320	151.701	140.633	128.18	488.186	0	0
AG1IA_01321	5.69927	7.74584	7.0389	0	0	0
AG1IA_01322	34.871	43.4789	38.8531	0	0	0
AG1IA_01323	39.2071	61.9512	57.4669	102.589	517.548	622.664
AG1IA_01324	17.6411	19.2903	14.9311	209.856	0	0
AG1IA_01325	6.34773	14.5978	3.93504	0	0	0
AG1IA_01326	211.135	191.025	185.781	42.1533	106.248	0
AG1IA_01327	123.437	161.115	123.504	0	0	0
AG1IA_01328	23.6244	26.8661	27.5307	109.51	110.38	66.4672
AG1IA_01329	12.553	14.4029	15.3503	8.15776	0	0
AG1IA_01330	36.6509	44.9479	45.2661	408.338	298.695	519.668
AG1IA_01331	26.4759	21.8817	24.7222	42.7002	0	0
AG1IA_01332	362.302	332.558	329.548	0	0	0
AG1IA_01333	227.575	152.628	136.549	218.203	0	0
AG1IA_01334	0	0	0	0	0	0
AG1IA_01335	1.94647	1.85273	2.73059	0	0	0
AG1IA_01336	32.0529	35.3417	36.965	32.6266	164.451	297.042
AG1IA_01337	53.2825	49.6613	49.5476	46.5664	0	0
AG1IA_01338	4.36078	3.34753	4.04488	0	0	0
AG1IA_01339	9.06921	13.9382	13.9136	19.7996	24.9423	30.0435
AG1IA_01340	21.8971	21.4851	20.1698	59.754	0	0
AG1IA_01341	71.1378	74.7139	73.5018	192.256	0	0
AG1IA_01342	13.9799	19.1664	19.9046	75.5937	0	0
AG1IA_01343	10.4072	13.629	16.2679	0	0	0
AG1IA_01344	34.2586	36.2378	35.2384	0	0	197.862
AG1IA_01345	5.93909	7.65928	8.34413	0	0	74.4978
AG1IA_01346	17.0677	13.6545	16.8218	0	0	0
AG1IA_01347	16.0464	16.0454	16.8922	0	0	0
AG1IA_01348	156.761	225.26	207.538	966.491	1137.14	782.152
AG1IA_01349	26.3374	26.7132	28.0568	30.0638	0	0
AG1IA_01350	160.921	152.118	168.441	242.71	0	0
AG1IA_01351	340.542	304.124	314.367	19.2843	0	0
AG1IA_01352	137.035	110.141	117.168	0	0	0
AG1IA_01353	25.1062	28.4306	28.8748	0	0	0
AG1IA_01354	26.5178	26.0313	26.4146	19.1274	48.1965	0
AG1IA_01355	2.47072	3.48781	4.62273	0	0	0
AG1IA_01356	0	0	0	0	0	0
AG1IA_01357	58.6991	72.8468	70.5948	89.5841	0	407.799
AG1IA_01358	36.4235	52.8978	50.8577	55.7486	140.489	0
AG1IA_01359	41.2182	41.8531	40.2984	0	91.0766	0
AG1IA_01360	59.2169	55.1076	59.2075	0	0	0
AG1IA_01361	182.01	170.487	146.354	24.4751	0	0
AG1IA_01362	2.34095	2.42782	3.17171	32.6728	0	0
AG1IA_01363	11.6004	19.2129	18.3004	16.7521	42.2101	0
AG1IA_01364	5.29017	3.92963	5.24309	0	0	0
AG1IA_01365	45.2154	50.4028	51.9915	35.4529	0	268.978
AG1IA_01366	17.4767	42.825	39.0968	474.096	265.583	479.59
AG1IA_01367	6.89379	6.51314	7.85882	0	0	0
AG1IA_01368	32.9499	30.3294	28.3332	0	138.561	0
AG1IA_01369	8.25032	8.36992	7.67969	0	0	0
AG1IA_01370	14.694	15.2394	15.6571	30.1741	76.0423	0
AG1IA_01371	8.10616	7.72081	6.38784	0	0	0
AG1IA_01372	46.0332	46.1806	46.4572	212.399	0	0
AG1IA_01373	39.9036	42.402	40.5591	0	0	0
AG1IA_01374	0	0	0	0	0	0
AG1IA_01375	102.585	63.3884	44.7527	0	0	0
AG1IA_01376	161.998	157.807	152.058	159.455	402.1	241.954
AG1IA_01377	30.7696	33.3319	33.9576	0	0	0
AG1IA_01378	9.18431	12.0015	10.5994	74.0982	0	56.2176
AG1IA_01379	10.6762	18.5516	18.6072	192.011	0	0
AG1IA_01380	27.5088	26.9826	27.0976	81.7066	206.046	0
AG1IA_01381	93.0213	118.024	125.67	136.176	0	0
AG1IA_01382	5.85776	4.35241	4.09981	0	0	0
AG1IA_01383	65.7742	64.4468	88.99	0	0	0
AG1IA_01384	38.8796	49.3791	47.1152	105.041	99.2473	159.388
AG1IA_01385	32.2078	35.7601	38.6035	0	86.6962	0
AG1IA_01386	4.68939	7.12032	6.938	0	0	0
AG1IA_01387	17.1972	13.5473	20.2096	0	0	0
AG1IA_01388	15.6193	15.4563	16.669	13.7858	0	13.9456
AG1IA_01389	7.59725	9.67652	8.02517	0	0	0
AG1IA_01390	12.9681	15.2924	14.7123	12.1063	30.5024	36.7399
AG1IA_01391	2.85794	3.95284	4.15581	0	0	0
AG1IA_01392	1.1038	1.78464	1.68878	0	0	0
AG1IA_01393	21.9776	25.4855	25.2646	26.4412	0	0
AG1IA_01394	380.223	338.861	326.913	381.483	0	385.904
AG1IA_01395	24.6672	30.1136	30.448	24.4388	0	0
AG1IA_01396	19.989	18.3653	21.0971	0	0	0
AG1IA_01397	94.6743	99.8703	104.125	111.802	0	145.411
AG1IA_01398	5.03266	4.98599	4.05453	0	0	0
AG1IA_01399	8.10914	6.29987	6.9716	0	171.878	0
AG1IA_01400	16.9179	16.0616	15.591	20.8213	52.466	0
AG1IA_01401	15.7722	21.8721	22.8129	41.5153	104.639	0
AG1IA_01402	49.8209	80.5817	51.8285	723.724	915.788	0
AG1IA_01403	61.9424	89.9058	80.8735	259.568	0	787.728
AG1IA_01404	0.504454	0.274244	0.768071	0	0	0
AG1IA_01405	52.6929	76.1163	80.7127	116.44	225.664	135.911
AG1IA_01406	36.4075	38.682	39.4117	33.5318	0	101.761
AG1IA_01407	35.9705	17.0308	17.7077	0	0	0
AG1IA_01408	38.5503	36.2634	36.8645	0	285.504	0
AG1IA_01409	12.5043	10.0725	8.2992	25.1483	0	0
AG1IA_01410	6.10909	5.76134	5.4196	80.5076	0	0
AG1IA_01411	46.3585	51.2567	50.1697	62.7816	263.665	127.018
AG1IA_01412	26.6276	22.3258	15.5027	53.8847	0	163.527
AG1IA_01413	54.8952	47.3721	52.9317	0	0	0
AG1IA_01414	8.61844	8.44882	8.34308	0	0	0
AG1IA_01415	32.916	35.7217	31.7988	0	0	0
AG1IA_01416	11.8104	14.1112	13.6334	0	0	0
AG1IA_01417	13.7435	16.2318	15.8074	0	0	0
AG1IA_01418	71.9276	73.5059	65.1745	0	0	0
AG1IA_01419	214.09	201.146	181.62	0	0	124.111
AG1IA_01420	0	0	0.133961	0	0	0
AG1IA_01421	15.4843	16.247	15.5768	94.2135	0	0
AG1IA_01422	4.49861	2.77841	4.12255	0	0	0
AG1IA_01423	7.824	7.26182	6.99689	0	0	0
AG1IA_01424	41.9286	50.2914	51.7103	0	0	0
AG1IA_01425	16.4632	22.234	23.769	0	0	0
AG1IA_01426	91.5616	106.582	103.267	0	0	0
AG1IA_01427	21.263	25.016	25.8899	37.9713	0	115.234
AG1IA_01428	70.5674	60.6854	59.3491	0	291.527	0
AG1IA_01429	918.853	1203.71	1227.3	302.116	254.018	0
AG1IA_01430	42.3952	57.9337	60.1803	0	0	0
AG1IA_01431	3.89297	3.98423	4.06086	0	0	0
AG1IA_01432	6.05261	9.76517	9.29594	134.116	169.074	203.505
AG1IA_01433	13.9512	12.0765	12.0117	0	0	0
AG1IA_01434	12.4444	15.7513	15.2999	53.1881	0	0
AG1IA_01435	13.4027	15.4196	17.2242	0	0	0
AG1IA_01436	29.7509	43.6444	42.8605	33.9737	171.244	0
AG1IA_01437	170.095	217.465	210.104	340.019	77.8997	93.807
AG1IA_01438	20.7472	22.9758	24.7221	46.9264	0	71.2053
AG1IA_01439	0	0	0	0	0	0
AG1IA_01440	0.121284	0	0	0	0	0
AG1IA_01441	54.6485	76.5564	72.6442	0	0	0
AG1IA_01442	8.02027	10.0847	10.5383	0	23.962	86.5887
AG1IA_01443	21.4284	22.3039	21.9483	19.4486	0	88.5329
AG1IA_01444	26.9018	30.834	30.9731	54.5302	0	55.1621
AG1IA_01445	1.88799	3.87875	4.40352	0	0	0
AG1IA_01446	5.53266	6.90621	6.76905	0	0	0
AG1IA_01447	8.96084	12.2142	11.7739	21.1152	53.2066	128.159
AG1IA_01448	59.6621	81.9402	80.7753	19.1274	96.3931	0
AG1IA_01449	0.622948	1.11695	1.01785	0	151.747	0
AG1IA_01450	16.1335	16.6682	17.6657	13.9068	0	0
AG1IA_01451	480.077	561.751	552.184	315.85	398.237	239.632
AG1IA_01452	213.347	262.234	260.287	0	1215.56	0
AG1IA_01453	14.8031	16.2717	16.1067	31.0105	0	0
AG1IA_01454	74.9075	66.3935	68.5135	10.9177	0	0
AG1IA_01455	130.37	167.189	163.671	466.074	640.77	257.168
AG1IA_01456	80.3857	79.5972	74.7586	99.6155	0	0
AG1IA_01457	2.54417	2.73984	2.89313	0	0	0
AG1IA_01458	0	0	0	0	0	0
AG1IA_01459	13.9888	16.0352	16.4421	0	0	180.683
AG1IA_01460	52.4293	48.1422	53.7342	41.9385	0	0
AG1IA_01461	39.7034	46.9766	16.7954	0	0	0
AG1IA_01462	39.9609	38.5735	39.0994	81.2826	68.278	0
AG1IA_01463	4.21971	3.55616	4.48749	0	0	0
AG1IA_01464	0.978247	1.75198	0.832651	0	0	0
AG1IA_01465	30.6361	32.8677	46.9913	0	0	1668.09
AG1IA_01466	42.8438	53.0089	55.6503	0	0	0
AG1IA_01467	42.1839	38.3871	38.0519	29.3664	0	0
AG1IA_01468	27.908	27.0506	29.5792	28.7007	0	0
AG1IA_01469	23.5264	24.6046	23.6268	0	0	0
AG1IA_01470	0.169692	0.629828	0.609447	0	0	0
AG1IA_01471	273.718	243.255	247.718	22.5816	37.928	0
AG1IA_01472	2.18207	2.53123	2.55435	555.952	155.737	374.93
AG1IA_01473	3.36703	2.79147	2.50276	0	0	0
AG1IA_01474	2.0808	1.78069	2.05361	0	0	0
AG1IA_01475	196.474	277.687	292.531	323.868	349.763	351.022
AG1IA_01476	19.3948	20.9732	22.3825	0	91.2771	0
AG1IA_01477	5.79121	7.5351	7.35077	0	193.638	0
AG1IA_01478	14.4316	17.1471	16.7685	10.0448	0	0
AG1IA_01479	6.49385	6.47459	7.05844	0	0	0
AG1IA_01480	22.2371	21.0417	19.9406	96.0057	0	0
AG1IA_01481	1.81579	4.06868	4.36519	0	0	0
AG1IA_01482	3.43679	4.1201	3.69845	0	0	0
AG1IA_01483	1.50164	1.78495	2.67937	0	0	0
AG1IA_01484	0	0.238149	0	0	0	0
AG1IA_01485	21.8584	23.7159	24.71	18.6929	0	0
AG1IA_01486	38.0775	43.3595	39.1444	41.7258	210.339	0
AG1IA_01487	10.5616	15.7682	12.1387	0	2879.39	0
AG1IA_01488	4.97958	8.52463	8.80562	0	0	0
AG1IA_01489	6.54832	9.69248	11.3011	0	0	0
AG1IA_01490	6.04681	6.68757	7.42938	0	0	136.304
AG1IA_01491	18.3776	18.0209	18.8523	16.2879	0	0
AG1IA_01492	33.3968	34.0733	33.4943	0	0	0
AG1IA_01493	31.0516	34.6333	35.0538	0	65.578	157.948
AG1IA_01494	17.7902	18.8903	19.4289	23.3206	0	0
AG1IA_01495	23.5444	21.9215	20.4948	0	0	0
AG1IA_01496	34.8899	44.0235	41.2906	143.491	192.81	116.123
AG1IA_01497	0	0	0	0	0	0
AG1IA_01498	2.31677	5.2089	5.50126	0	0	0
AG1IA_01499	340.792	251.081	259.797	0	0	0
AG1IA_01500	0	0	0	0	0	0
AG1IA_01501	12.5075	11.7825	11.493	83.3621	0	0
AG1IA_01502	15.8172	21.2231	18.3657	63.2729	159.426	144.014
AG1IA_01503	122.998	122.055	112.016	0	598.999	0
AG1IA_01504	23.9602	43.4601	42.6259	57.6604	145.362	0
AG1IA_01505	15.9562	18.363	20.6709	0	0	0
AG1IA_01506	1.7838	1.86934	1.92113	0	0	0
AG1IA_01507	13.1416	14.145	14.346	7.24872	18.2623	65.9944
AG1IA_01508	17.5609	16.2329	17.3323	0	0	0
AG1IA_01509	27.9025	27.0227	25.9343	0	0	0
AG1IA_01510	206.046	160.171	134.455	478.365	0	0
AG1IA_01511	10.8494	9.46139	9.42398	70.8088	0	0
AG1IA_01512	19.6599	17.2589	16.0235	0	0	0
AG1IA_01513	0.65678	1.61615	1.80008	0	0	0
AG1IA_01514	1.0346	2.54329	2.53252	0	0	0
AG1IA_01515	4.88007	6.04188	7.09506	0	0	0
AG1IA_01516	21.2871	18.4293	19.9777	0	0	0
AG1IA_01517	14.0924	13.0793	15.805	30.5664	0	0
AG1IA_01518	2.3586	2.34862	2.72897	0	0	0
AG1IA_01519	0.190933	0.206005	0.389311	0	0	0
AG1IA_01520	66.6582	63.5379	57.2665	63.9322	0	0
AG1IA_01521	101.268	101.273	98.0897	23.166	0	0
AG1IA_01522	1.17794	1.78619	1.82863	0	0	0
AG1IA_01523	2.26266	5.12988	3.26707	0	0	0
AG1IA_01524	0	0	0	0	0	0
AG1IA_01525	5.50329	5.43784	5.43223	54.0993	68.1657	0
AG1IA_01526	0.321509	0	0.32467	0	0	0
AG1IA_01527	94.1482	103.257	102.102	98.2696	82.5531	0
AG1IA_01528	32.5951	41.5673	42.5366	47.1375	39.5901	95.3674
AG1IA_01529	1.62656	3.20774	4.31239	0	0	0
AG1IA_01530	11.8194	13.7793	14.3002	65.7192	0	0
AG1IA_01531	4.89779	6.07223	5.26765	0	0	0
AG1IA_01532	16.3641	16.398	14.8728	0	0	0
AG1IA_01533	56.5841	65.3207	66.3663	79.1965	66.525	160.228
AG1IA_01534	0	0	0	0	0	0
AG1IA_01535	23.8559	38.419	36.0822	0	0	0
AG1IA_01536	28.1484	28.9957	29.8303	0	0	0
AG1IA_01537	0.7956	1.25245	1.43298	0	0	0
AG1IA_01538	54.5984	148.732	143.694	1440.98	1090.01	2842.46
AG1IA_01539	7.18108	7.53649	9.00393	0	0	0
AG1IA_01540	285.432	328.737	331.929	0	607.78	0
AG1IA_01541	95.5034	80.1482	76.3409	0	0	0
AG1IA_01542	1.00559	1.01306	1.05538	0	0	0
AG1IA_01543	3.00012	2.9276	2.97634	0	0	0
AG1IA_01544	0	0	0	0	0	0
AG1IA_01545	0.220914	0.235345	0.113184	0	0	0
AG1IA_01546	26.9669	30.258	30.5746	111.849	0	0
AG1IA_01547	1.55762	2.42916	4.04937	0	0	0
AG1IA_01548	3.23421	3.91702	4.19518	0	0	0
AG1IA_01549	22.2901	25.7491	27.4129	50.4181	0	0
AG1IA_01550	3.21041	3.7165	2.76538	0	0	0
AG1IA_01551	6.66325	7.95573	8.4434	0	0	0
AG1IA_01552	0.303261	0.331494	0.613324	0	0	0
AG1IA_01553	7.23919	10.2126	9.42325	21.9898	0	66.7337
AG1IA_01554	55.9307	47.2447	48.6538	16.9244	0	0
AG1IA_01555	0.0270884	0.085265	0.0836452	44.6705	112.596	135.564
AG1IA_01556	20.1785	24.4732	25.3252	24.1265	20.2615	0
AG1IA_01557	16.0446	13.8993	15.7944	0	0	0
AG1IA_01558	8.52858	7.06606	7.15851	0	0	0
AG1IA_01559	35.171	33.8453	36.1937	0	128.272	0
AG1IA_01560	2.83514	3.754	3.3144	0	0	0
AG1IA_01561	11.5387	12.4573	12.1223	0	0	0
AG1IA_01562	12.6411	12.872	12.3162	0	0	0
AG1IA_01563	91.6446	89.7799	93.5821	0	123.312	0
AG1IA_01564	254.154	267.487	259.715	555.891	0	421.749
AG1IA_01565	2.04832	2.5116	2.58887	0	0	0
AG1IA_01566	5.73936	5.42959	6.14945	0	0	0
AG1IA_01567	14.3307	17.76	15.0148	0	0	0
AG1IA_01568	24.5866	20.9858	22.7509	85.4003	0	0
AG1IA_01569	14.5091	13.8097	13.4057	0	0	0
AG1IA_01570	46.8337	60.6972	55.761	0	0	0
AG1IA_01571	161.937	195.818	182.775	389.648	163.732	197.081
AG1IA_01572	44.5768	50.9197	46.1225	59.9717	302.386	0
AG1IA_01573	21.481	23.6794	23.8299	0	0	0
AG1IA_01574	21.6579	26.3127	26.9604	0	0	0
AG1IA_01575	46.5146	46.0369	44.7397	0	0	0
AG1IA_01576	27.5257	24.8001	25.1767	0	0	87.8659
AG1IA_01577	0	0	0	0	0	0
AG1IA_01578	3.12377	2.14994	1.96151	0	0	0
AG1IA_01579	42.3049	45.6038	42.8194	145.37	183.275	0
AG1IA_01580	0.612188	0.328409	0.312845	0	0	0
AG1IA_01581	14.0229	12.1987	15.5934	85.086	0	0
AG1IA_01582	30.5049	17.854	17.2764	0	0	0
AG1IA_01583	21.3942	21.5085	22.2394	0	0	0
AG1IA_01584	0.459141	1.80625	1.56423	0	0	0
AG1IA_01585	0.689245	1.24572	0.700765	0	0	0
AG1IA_01586	2.54093	2.67822	3.25159	0	0	0
AG1IA_01587	0.335112	0.952217	0.343361	0	0	0
AG1IA_01588	2.43186	3.26386	3.1428	0	0	0
AG1IA_01589	4.5454	5.54256	5.67957	0	0	0
AG1IA_01590	168.253	156.798	152.748	58.2729	0	0
AG1IA_01591	2.79856	2.49154	3.51913	0	0	0
AG1IA_01592	8.81704	11.1922	9.37111	0	0	0
AG1IA_01593	47.229	74.2193	70.0674	243.187	445.671	469.646
AG1IA_01594	6.32987	7.76808	6.85932	0	0	0
AG1IA_01595	42.8185	36.66	35.9977	0	0	0
AG1IA_01596	11.9477	6.48001	6.51648	0	0	0
AG1IA_01597	22.842	44.0513	42.5489	168.477	0	102.258
AG1IA_01598	0.207927	0.218745	0.128312	0	0	0
AG1IA_01599	86.4919	86.454	91.4564	100.093	0	0
AG1IA_01600	57.1851	57.6312	55.2166	0	0	0
AG1IA_01601	62.6289	55.0733	56.3477	0	0	502.346
AG1IA_01602	20.7479	24.582	22.8296	29.1177	0	44.1826
AG1IA_01603	10.5108	14.7729	14.8111	0	0	0
AG1IA_01604	15.4595	17.9993	14.686	621.401	313.577	0
AG1IA_01605	148.223	164.071	160.036	1936.57	0	5877.03
AG1IA_01606	83.807	118.704	118.984	770.636	0	1169.35
AG1IA_01607	12.7619	17.1224	12.7705	0	0	0
AG1IA_01608	8.49298	9.70889	9.25721	0	0	0
AG1IA_01609	9.35959	11.351	10.2663	0	0	0
AG1IA_01610	13.6614	17.4283	17.1852	37.3678	0	0
AG1IA_01611	7.8508	8.37008	7.8601	0	0	0
AG1IA_01612	44.0372	35.7027	37.0544	0	0	0
AG1IA_01613	7.06131	7.66777	8.9278	0	0	0
AG1IA_01614	12.6309	10.5743	14.4411	0	0	0
AG1IA_01615	291.233	256.117	251.808	420.468	0	0
AG1IA_01616	1.47854	1.88869	2.15388	0	0	0
AG1IA_01617	35.1703	39.5674	36.861	0	0	0
AG1IA_01618	100.756	88.5545	85.4925	0	0	0
AG1IA_01619	184.174	171.467	166.587	313.87	0	0
AG1IA_01620	9.39396	12.3752	12.7433	0	0	0
AG1IA_01621	0	0	1.5987	0	0	0
AG1IA_01622	0	0	0.0740991	0	0	0
AG1IA_01623	89.7237	83.0703	80.795	99.1769	0	90.2935
AG1IA_01624	8.18169	8.04276	8.46582	0	0	0
AG1IA_01625	0	0	0	0	0	0
AG1IA_01626	12.9769	14.2124	12.3757	67.3325	0	0
AG1IA_01627	1.92749	2.11461	1.73061	0	0	0
AG1IA_01628	440.508	490.959	477.89	105.889	534.22	642.696
AG1IA_01629	0	0	0	0	0	0
AG1IA_01630	116.122	113.696	108.241	73.519	46.3122	55.7781
AG1IA_01631	0.86136	3.87888	0.840124	0	0	0
AG1IA_01632	0.964526	3.16837	2.27269	0	0	0
AG1IA_01633	47.645	39.507	39.1866	0	0	0
AG1IA_01634	0.560786	0.624015	2.2271	0	0	0
AG1IA_01635	6.77447	10.6944	10.3312	49.0856	24.7339	59.5852
AG1IA_01636	6.53779	5.97634	6.09649	0	0	0
AG1IA_01637	26.9283	23.6228	22.423	0	0	0
AG1IA_01638	1.0626	0.974096	0.872959	0	0	0
AG1IA_01639	132.707	253.686	238.751	397.507	637.536	219.334
AG1IA_01640	32.7267	53.4185	54.2462	0	0	0
AG1IA_01641	55.2185	77.357	73.5262	0	122.947	0
AG1IA_01642	20.0097	25.0685	24.2747	101.086	169.841	204.515
AG1IA_01643	18.9568	18.9158	19.569	0	0	0
AG1IA_01644	44.5644	37.3339	38.5109	0	126.704	0
AG1IA_01645	12.9769	10.3311	9.12002	0	0	0
AG1IA_01646	0	0	0	0	0	0
AG1IA_01647	12.9582	12.5936	14.0659	207.213	0	0
AG1IA_01648	12.7131	17.6592	16.398	31.4423	0	0
AG1IA_01649	4.22606	5.41132	5.70986	19.8662	0	60.2893
AG1IA_01650	5.22677	7.47478	7.17086	0	0	0
AG1IA_01651	11.6571	15.6903	16.5584	612.523	2444.73	2788.29
AG1IA_01652	5.76346	5.90651	6.92307	35.2848	0	0
AG1IA_01653	3.12569	3.96959	3.07464	0	0	0
AG1IA_01654	47.4053	48.098	48.734	0	0	249.197
AG1IA_01655	3.13907	1.12629	2.1359	0	0	0
AG1IA_01656	4.27776	4.05939	3.88199	0	0	0
AG1IA_01657	3.14535	5.26697	4.83905	0	0	0
AG1IA_01658	4.92994	7.2605	6.71739	0	0	0
AG1IA_01659	0.064371	0.136013	0.066126	0	0	0
AG1IA_01660	188.088	133.226	124.134	63.4393	0	0
AG1IA_01661	7.88103	9.17544	9.47402	0	0	0
AG1IA_01662	22.0966	20.286	19.5619	0	0	0
AG1IA_01663	11.9886	14.4106	14.4796	0	0	0
AG1IA_01664	4.72111	4.86753	5.6972	0	0	0
AG1IA_01665	17.3519	21.9479	23.2565	78.2908	98.6624	0
AG1IA_01666	4.8738	4.19852	3.93246	0	0	0
AG1IA_01667	55.0817	57.6858	56.9525	79.8095	0	0
AG1IA_01668	177.114	165.82	164.495	204.637	0	0
AG1IA_01669	41.8929	38.1639	37.7719	43.9546	0	0
AG1IA_01670	18.5201	10.5368	15.1572	0	0	0
AG1IA_01671	10.914	11.8497	11.6685	0	0	0
AG1IA_01672	0.98122	0	0.951196	0	0	0
AG1IA_01673	0.401461	0.85385	1.02902	0	0	0
AG1IA_01674	39.6262	44.7296	48.9513	105.019	0	0
AG1IA_01675	0.935885	2.24585	1.79743	0	0	0
AG1IA_01676	38.7692	41.8435	42.2689	0	0	0
AG1IA_01677	159.779	113.53	77.312	273.811	172.593	0
AG1IA_01678	7.70565	8.9572	9.83228	32.4338	0	98.4287
AG1IA_01679	2.83746	3.56027	3.44792	0	0	0
AG1IA_01680	23.7264	25.3555	27.0221	18.0769	0	0
AG1IA_01681	2814.68	2383.92	2343.72	447.525	483.558	388.038
AG1IA_01682	0	2.18658	0	0	0	0
AG1IA_01683	10.471	12.8049	10.1416	0	0	0
AG1IA_01684	5.76745	4.32543	8.25712	0	0	0
AG1IA_01685	8.18465	9.54313	10.8541	19.9143	0	0
AG1IA_01686	7.30884	10.1609	9.45411	0	119.271	0
AG1IA_01687	38.9307	37.2843	37.2449	106.77	0	0
AG1IA_01688	12.484	14.4453	9.85803	0	0	0
AG1IA_01689	8.89978	9.26971	8.5137	0	0	0
AG1IA_01690	29.8728	41.3704	43.5509	248.021	468.972	188.171
AG1IA_01691	32.2103	35.4628	35.3986	0	0	0
AG1IA_01692	29.2638	26.7724	28.2304	0	119.063	0
AG1IA_01693	7.40532	7.38227	9.17386	0	0	0
AG1IA_01694	0	0	0.951196	0	0	0
AG1IA_01695	7.66628	9.43468	7.87322	0	0	0
AG1IA_01696	24.9112	26.2318	23.2298	0	0	0
AG1IA_01697	14.9083	20.5094	21.2823	21.786	0	132.231
AG1IA_01698	84.1388	56.9311	40.9917	0	0	0
AG1IA_01699	40.7178	53.4581	52.3546	160.675	0	60.9514
AG1IA_01700	27.2175	35.0717	37.9461	47.51	79.7981	72.0908
AG1IA_01701	45.4852	43.2506	42.4739	0	0	0
AG1IA_01702	13.0951	17.2253	18.7802	41.071	155.237	0
AG1IA_01703	57.557	69.7748	86.3137	0	0	0
AG1IA_01704	1.16532	0.89348	1.79672	0	0	262.284
AG1IA_01705	3.99573	5.66095	5.05567	0	0	0
AG1IA_01706	19.2035	25.2477	25.119	0	0	0
AG1IA_01707	30.6982	29.121	30.4684	59.3529	0	0
AG1IA_01708	0	0	0	0	0	0
AG1IA_01709	9.13214	11.0363	12.0913	15.2326	76.7614	0
AG1IA_01710	33.7051	31.3288	30.5002	0	0	0
AG1IA_01711	65.6049	65.0275	66.3442	494.45	249.433	0
AG1IA_01712	32.6835	35.0097	36.1969	42.0147	52.9349	0
AG1IA_01713	14.6457	14.4813	15.4473	0	0	0
AG1IA_01714	32.7263	37.1859	42.5325	82.1143	0	0
AG1IA_01715	25.9433	32.9846	34.5541	0	0	0
AG1IA_01716	30.2788	27.4468	28.6715	0	0	0
AG1IA_01717	42.7027	43.7184	43.5179	0	0	0
AG1IA_01718	21.4845	29.0741	30.7091	0	366.723	110.394
AG1IA_01719	89.3748	83.1549	79.5809	0	151.747	0
AG1IA_01720	5.80982	8.84333	8.59153	12.5113	0	0
AG1IA_01721	37.2529	34.5195	31.8018	0	0	0
AG1IA_01722	60.5834	66.8601	61.066	209.369	263.892	158.846
AG1IA_01723	13.1209	16.6838	14.5974	0	0	0
AG1IA_01724	53.4663	28.599	27.1343	0	0	0
AG1IA_01725	0.439759	0.238149	0.223713	0	0	0
AG1IA_01726	33.3615	28.8173	36.1454	0	0	0
AG1IA_01727	10.2302	13.8031	12.9106	0	0	0
AG1IA_01728	3.1165	4.84328	4.93384	0	0	0
AG1IA_01729	304.604	651.832	591.71	2664.17	4053.74	4851.08
AG1IA_01730	245.295	228.522	209.386	129.157	0	391.961
AG1IA_01731	43.7834	56.1807	52.2882	192.659	0	0
AG1IA_01732	33.5036	32.2511	32.7475	0	0	0
AG1IA_01733	46.7032	38.5843	41.2059	0	250.348	0
AG1IA_01734	13.355	12.8974	12.4604	0	85.6219	0
AG1IA_01735	58.6588	58.6489	61.7794	79.8095	201.154	0
AG1IA_01736	229.573	187.209	202.087	71.4077	0	0
AG1IA_01737	5.38963	5.96739	6.07187	0	0	0
AG1IA_01738	25.0657	33.3737	31.6195	40.6149	51.1709	61.6283
AG1IA_01739	10.9573	13.2917	13.1459	0	0	0
AG1IA_01740	33.3093	33.2995	34.1502	0	0	0
AG1IA_01741	13.1567	14.6724	14.8848	84.7716	0	0
AG1IA_01742	126.055	102.673	100.165	0	0	0
AG1IA_01743	6.4933	4.1781	7.32965	0	0	0
AG1IA_01744	122.699	108.34	108.422	0	0	0
AG1IA_01745	13.6873	13.7372	13.9533	0	0	0
AG1IA_01746	36.3146	32.8789	34.0122	0	0	0
AG1IA_01747	43.2985	45.1218	45.4013	63.9848	80.6266	0
AG1IA_01748	283.369	212.471	225.709	146.666	0	222.548
AG1IA_01749	3.97109	7.05753	7.5909	0	0	0
AG1IA_01750	69.7799	72.4146	75.4486	56.933	47.8134	86.389
AG1IA_01751	14.7274	15.1087	14.0846	0	0	0
AG1IA_01752	66.6165	71.9333	71.1027	162.266	409.619	0
AG1IA_01753	14.1568	13.1506	13.0273	0	0	0
AG1IA_01754	175.272	219.31	216.299	1054.58	1332.79	800.098
AG1IA_01755	106.719	138.383	134.82	0	0	0
AG1IA_01756	0	0	0	0	0	0
AG1IA_01757	13.4418	13.8599	14.8342	0	0	0
AG1IA_01758	49.9528	49.6843	47.0642	0	71.8266	86.4964
AG1IA_01759	0.0945994	0.100496	0.194042	0	0	0
AG1IA_01760	3.15568	5.95135	2.03252	0	0	0
AG1IA_01761	1.97168	4.27992	4.19287	54.0617	0	0
AG1IA_01762	20.6618	22.0875	21.02	0	79.6967	0
AG1IA_01763	3.81713	4.46625	4.7685	32.0547	0	0
AG1IA_01764	23.9187	22.4458	21.6603	0	0	0
AG1IA_01765	24.571	22.0013	22.3139	0	0	0
AG1IA_01766	7.3375	8.18287	8.87801	0	107.071	0
AG1IA_01767	126.792	103.813	98.5186	25.3419	0	307.627
AG1IA_01768	29.402	30.8425	25.5205	0	0	0
AG1IA_01769	70.0076	89.08	74.5211	0	274.176	329.836
AG1IA_01770	6.54464	8.7896	9.12461	0	0	0
AG1IA_01771	44.846	45.44	43.8044	0	0	0
AG1IA_01772	68.8453	48.0347	37.21	0	0	0
AG1IA_01773	10.8353	19.1634	18.7704	0	449.597	0
AG1IA_01774	3.27356	4.4381	6.83162	0	0	0
AG1IA_01775	0	0	0	0	0	0
AG1IA_01776	95.7593	92.1812	153.693	0	0	0
AG1IA_01777	1.11894	0.265531	1.52752	0	0	0
AG1IA_01778	60.722	63.3461	70.4628	0	0	0
AG1IA_01779	15.5974	20.6767	21.2592	111.041	139.964	0
AG1IA_01780	15.6764	20.664	20.3698	30.7376	154.926	0
AG1IA_01781	20.7318	20.4209	21.8948	0	0	0
AG1IA_01782	53.6346	53.4124	53.014	0	0	114.18
AG1IA_01783	28.0699	26.7265	27.6502	21.4174	0	0
AG1IA_01784	7.74176	11.6993	11.1676	11.9742	30.1695	72.6778
AG1IA_01785	13.5012	14.747	14.4743	0	0	0
AG1IA_01786	122.472	120.882	119.97	0	42.3394	50.9943
AG1IA_01787	32.7557	32.4237	33.2369	80.4835	0	0
AG1IA_01788	4.99533	4.72577	4.45921	0	0	0
AG1IA_01789	5.40984	6.40259	5.70556	43.9546	110.79	0
AG1IA_01790	6.52552	9.502	8.9788	0	45.4047	0
AG1IA_01791	16.4122	15.026	17.4811	0	0	0
AG1IA_01792	4.35805	3.37013	1.30924	0	0	0
AG1IA_01793	0.0449275	0.0470987	0.0693819	0	0	0
AG1IA_01794	28.1634	30.2777	29.2368	0	0	0
AG1IA_01795	30.6746	27.4418	28.1874	0	0	0
AG1IA_01796	25.1544	31.2472	32.7449	101.146	0	306.954
AG1IA_01797	29.81	33.0741	35.7922	0	0	68.2847
AG1IA_01798	14.4471	15.6418	14.5501	0	0	0
AG1IA_01799	9.90819	11.6926	10.7724	0	0	0
AG1IA_01800	27.6919	25.9466	27.9726	26.6554	0	0
AG1IA_01801	24.06	23.5573	24.6849	0	0	0
AG1IA_01802	8.16788	6.64836	5.33185	0	0	0
AG1IA_01803	39.9338	47.0699	47.0546	79.4514	66.7392	0
AG1IA_01804	15.4714	19.919	20.9268	12.9954	0	0
AG1IA_01805	1.298	1.95155	2.05871	24.2484	61.0948	0
AG1IA_01806	28.2622	30.6636	29.8178	19.9143	0	0
AG1IA_01807	20.5094	22.5838	21.2077	148.46	0	0
AG1IA_01808	13.9212	15.8531	14.1556	0	0	0
AG1IA_01809	0.0388054	0	0.0798345	0	0	0
AG1IA_01810	2.42344	2.00444	2.87676	0	0	0
AG1IA_01811	5.95399	6.95886	6.66602	45.187	0	0
AG1IA_01812	0.190933	0.206005	0	0	0	0
AG1IA_01813	9.56559	8.62918	9.46213	0	0	1037.47
AG1IA_01814	12.1499	17.3311	14.9511	0	0	237.355
AG1IA_01815	14.0086	18.4979	16.5128	0	0	0
AG1IA_01816	46.9444	36.1754	39.6956	0	0	0
AG1IA_01817	8.94982	8.93223	8.99945	0	0	0
AG1IA_01818	21.5798	21.3445	18.7908	0	0	0
AG1IA_01819	4.78372	4.83722	5.10786	0	0	0
AG1IA_01820	0	0	0	0	0	0
AG1IA_01821	14.0087	16.9822	16.4383	0	0	0
AG1IA_01822	113.691	104.205	87.2432	1336.28	0	0
AG1IA_01823	3.58127	2.41129	3.12196	0	0	0
AG1IA_01824	9.37608	11.5925	10.9054	15.9408	0	0
AG1IA_01825	13.801	12.865	12.1355	0	0	0
AG1IA_01826	10.0431	8.17386	9.83856	0	0	0
AG1IA_01827	24.4272	22.0436	23.4952	0	0	638.587
AG1IA_01828	3.73602	3.77248	3.84921	0	0	0
AG1IA_01829	13.8148	12.9236	12.4494	0	0	0
AG1IA_01830	0.121284	0	0	0	0	0
AG1IA_01831	3.35728	3.32798	4.73462	0	0	0
AG1IA_01832	0.732658	1.98775	1.77972	62.172	156.683	94.3385
AG1IA_01833	9.35333	11.1073	10.6752	21.6061	54.4367	98.3542
AG1IA_01834	47.2947	65.3097	60.9126	72.4556	60.861	219.885
AG1IA_01835	40.8568	38.2106	39.8103	0	0	0
AG1IA_01836	3.18556	11.4902	7.95453	234.4	0	0
AG1IA_01837	16.4493	16.4051	15.6206	0	0	0
AG1IA_01838	21.5508	21.5413	22.2735	0	0	0
AG1IA_01839	0	0	0	0	0	0
AG1IA_01840	48.603	47.6656	48.4578	0	0	0
AG1IA_01841	11.5581	22.1093	24.085	0	0	0
AG1IA_01842	124.857	134.384	131.614	91.7251	231.339	0
AG1IA_01843	80.5735	52.3664	39.4798	0	0	0
AG1IA_01844	398.907	272.397	191.96	0	656.967	0
AG1IA_01845	40.1647	52.7087	48.6392	0	0	0
AG1IA_01846	401.963	280.153	197.135	0	0	0
AG1IA_01847	22.5894	24.8707	22.9778	0	0	0
AG1IA_01848	18.1541	19.4936	20.4548	0	0	790.122
AG1IA_01849	1.44428	0.809206	0	0	0	0
AG1IA_01850	2.78305	2.43856	2.82305	0	0	0
AG1IA_01851	52.8621	53.1212	51.2474	53.6999	0	54.3221
AG1IA_01852	5.17898	8.16451	6.6985	0	0	0
AG1IA_01853	4.88422	5.54702	4.68319	0	0	0
AG1IA_01854	4.57291	4.66921	4.65442	0	0	0
AG1IA_01855	1.05287	1.37246	1.31812	0	0	0
AG1IA_01856	0.452199	1.2933	1.07856	0	0	0
AG1IA_01857	32.8695	35.4952	27.765	31.0274	78.1936	188.321
AG1IA_01858	0.169193	0.26703	0.304515	0	0	0
AG1IA_01859	6.81454	7.78117	8.05956	0	0	0
AG1IA_01860	41.2679	45.8237	45.6205	156.034	131.112	0
AG1IA_01861	2.81023	2.13462	3.80736	0	0	0
AG1IA_01862	11.1195	15.5215	15.4413	0	0	0
AG1IA_01863	162.146	135.678	125.462	0	0	0
AG1IA_01864	31.8443	26.7577	24.5365	0	0	314.69
AG1IA_01865	16.1245	20.1027	19.9319	0	0	75.5114
AG1IA_01866	15.5354	14.3437	13.8311	0	0	0
AG1IA_01867	400.369	260.939	186.947	0	268.842	0
AG1IA_01868	5.1091	7.02374	6.12404	0	0	200.242
AG1IA_01869	34.5055	35.41	35.2991	0	0	0
AG1IA_01870	11.8018	11.8306	14.3295	0	0	0
AG1IA_01871	88.9248	88.7631	53.0974	422.616	106.521	641.269
AG1IA_01872	29.2424	30.5621	30.8442	0	0	0
AG1IA_01873	14.8988	16.4144	17.2197	39.6846	0	0
AG1IA_01874	0	0	0	0	0	0
AG1IA_01875	1.64106	1.54144	1.53322	0	0	0
AG1IA_01876	8.01045	8.21653	8.34407	0	0	0
AG1IA_01877	21.3475	16.3165	13.9415	0	0	1052.31
AG1IA_01878	0.252754	0.37948	0.520065	0	0	0
AG1IA_01879	109.255	100.724	93.1331	0	0	0
AG1IA_01880	29.7121	34.7024	30.6772	0	0	0
AG1IA_01881	11.712	11.3799	10.9343	0	0	0
AG1IA_01882	0.843152	0.912146	0.214602	0	0	0
AG1IA_01883	4.14345	5.30424	4.36506	0	0	0
AG1IA_01884	12.1498	23.6267	18.8839	0	0	0
AG1IA_01885	6.51421	5.72607	7.37604	0	0	0
AG1IA_01886	33.9407	46.9339	43.2994	0	0	0
AG1IA_01887	4.58985	4.40539	3.79436	0	0	0
AG1IA_01888	0	0	0	0	0	0
AG1IA_01889	0	0	0	0	0	0
AG1IA_01890	4.57987	6.66552	4.23479	0	0	0
AG1IA_01891	4.12597	4.80382	5.23325	0	0	0
AG1IA_01892	0.0752438	0.0791009	0.0387022	0	0	0
AG1IA_01893	2.6033	2.40705	4.64268	0	0	0
AG1IA_01894	5.19785	4.7365	4.59434	0	0	0
AG1IA_01895	6.75372	8.41955	7.10554	0	0	0
AG1IA_01896	0	0	0	0	0	0
AG1IA_01897	3.24112	4.55378	2.37747	0	0	0
AG1IA_01898	3.61699	4.52462	4.65833	13.4192	0	0
AG1IA_01899	11.0185	11.7276	11.9539	11.1394	0	0
AG1IA_01900	7.03442	7.14265	8.57557	24.909	0	0
AG1IA_01901	4.35017	3.89987	4.69485	0	0	0
AG1IA_01902	2.75864	2.12076	2.97997	0	0	0
AG1IA_01903	0	0	0	0	0	0
AG1IA_01904	1.14835	1.83278	2.21004	0	0	0
AG1IA_01905	14.3768	12.9414	14.3597	77.0942	64.7586	0
AG1IA_01906	18.7095	21.3483	21.6679	86.3599	72.5312	174.721
AG1IA_01907	6.08664	7.30907	6.42245	0	0	0
AG1IA_01908	17.679	22.8204	15.1622	0	0	0
AG1IA_01909	37.5533	42.7557	40.733	0	0	0
AG1IA_01910	1.09417	2.45825	3.37129	0	0	0
AG1IA_01911	4.6916	7.09192	6.13073	147.095	222.416	89.2795
AG1IA_01912	124.487	118.893	115.929	43.059	54.251	65.3369
AG1IA_01913	29.7784	36.3884	36.6947	0	0	0
AG1IA_01914	12.5763	22.9268	19.6841	0	0	0
AG1IA_01915	16.9993	25.0501	27.675	42.3704	0	0
AG1IA_01916	20.9835	26.5483	26.3678	35.9005	0	108.95
AG1IA_01917	1.63959	1.84486	1.08796	0	0	0
AG1IA_01918	17.8263	20.9322	22.7974	0	0	74.7207
AG1IA_01919	20.1846	23.3473	24.5363	51.4075	0	156.009
AG1IA_01920	43.518	56.5614	50.9571	90.9987	57.3265	69.0398
AG1IA_01921	51.6636	47.4873	40.7213	1151.29	967.707	2329.27
AG1IA_01922	6.26902	7.68691	8.11024	0	0	0
AG1IA_01923	7.93359	17.3017	14.4563	0	0	0
AG1IA_01924	10.5792	15.9876	16.0898	39.5214	99.6106	119.938
AG1IA_01925	0	0	0	0	0	0
AG1IA_01926	34.8817	47.4477	35.0386	0	0	0
AG1IA_01927	14.054	13.9434	17.9622	0	0	0
AG1IA_01928	6.47646	7.21735	10.721	0	0	0
AG1IA_01929	32.9585	30.4275	31.3406	0	0	0
AG1IA_01930	29.2124	37.0165	40.4533	0	0	0
AG1IA_01931	21.363	27.5527	28.2384	0	0	0
AG1IA_01932	4.69305	8.35007	7.9857	0	0	0
AG1IA_01933	0.909782	2.65196	2.14663	0	0	0
AG1IA_01934	51.0728	56.655	56.6132	0	0	67.273
AG1IA_01935	10.4039	12.3134	11.3661	24.8338	0	113.047
AG1IA_01936	104.089	81.5972	84.5771	71.4234	0	0
AG1IA_01937	21.8409	20.7801	21.8244	163.799	0	0
AG1IA_01938	14.0168	14.6255	17.2355	0	0	0
AG1IA_01939	177.786	171.868	174.185	200.186	0	0
AG1IA_01940	37.7666	34.0748	35.633	30.969	78.0464	0
AG1IA_01941	22.86	27.574	32.2457	24.9576	0	75.7405
AG1IA_01942	1.01359	2.14484	3.9401	0	0	0
AG1IA_01943	8.54739	23.5748	36.2947	0	0	0
AG1IA_01944	3.14137	7.69611	8.97541	0	0	0
AG1IA_01945	11.674	17.5849	18.5918	170.22	171.598	103.315
AG1IA_01946	2.64137	2.28953	3.79285	0	0	0
AG1IA_01947	5.22329	7.38115	8.03716	0	0	133.392
AG1IA_01948	11.5521	14.286	13.86	16.9767	0	0
AG1IA_01949	7.50431	9.18794	9.38564	0	0	0
AG1IA_01950	11.7767	15.9249	15.2879	0	0	0
AG1IA_01951	0.485134	0.129449	0.8694	0	0	0
AG1IA_01952	42.7534	55.8699	56.4184	115.966	125.228	50.2757
AG1IA_01953	18.3158	18.0278	40.9779	0	0	0
AG1IA_01954	16.4089	21.0874	19.5805	0	0	327.054
AG1IA_01955	4.02412	3.17014	3.76449	0	0	0
AG1IA_01956	87.9239	116.056	116.047	86.8828	0	0
AG1IA_01957	35.513	40.0251	40.8972	34.236	43.1323	51.9491
AG1IA_01958	20.7062	31.0101	26.6448	0	0	0
AG1IA_01959	68.256	68.4797	65.9631	42.2616	213.041	128.254
AG1IA_01960	9.2646	9.32477	8.92434	90.027	75.6262	0
AG1IA_01961	44.2946	41.7335	43.2983	48.203	0	0
AG1IA_01962	0.591922	0.378874	0.848761	0	0	0
AG1IA_01963	13.1915	17.4711	19.7748	17.1002	0	0
AG1IA_01964	48.3381	50.2132	48.7905	44.0974	55.5596	0
AG1IA_01965	27.0071	26.5458	26.1531	0	225.191	0
AG1IA_01966	152.073	170.385	172.19	0	0	0
AG1IA_01967	14.2506	10.0965	11.7584	58.6885	0	178.106
AG1IA_01968	6.60417	6.08113	5.26027	36.8655	0	0
AG1IA_01969	193.658	181.645	170.487	86.7508	0	263.268
AG1IA_01970	42.9628	40.7271	43.7687	0	0	0
AG1IA_01971	1.27692	4.28063	3.07835	0	0	0
AG1IA_01972	72.7095	73.213	71.7912	0	0	276.821
AG1IA_01973	12.7693	22.7693	25.3042	53.484	0	162.311
AG1IA_01974	0.852685	2.05233	2.14852	0	0	0
AG1IA_01975	3.21764	9.85372	10.4437	42.8112	0	0
AG1IA_01976	0.165742	0	0	0	0	0
AG1IA_01977	30.5929	30.8481	32.1856	0	0	0
AG1IA_01978	5.47164	5.357	7.412	0	0	0
AG1IA_01979	5.29691	6.7011	5.82572	0	0	0
AG1IA_01980	0.719522	0.945219	1.33244	0	0	0
AG1IA_01981	4.95439	5.75078	6.41313	74.4215	0	0
AG1IA_01982	46.937	57.5945	52.5987	149.423	0	151.155
AG1IA_01983	19.4817	20.0805	23.549	180.433	0	273.786
AG1IA_01984	21.4444	28.5122	26.9224	0	0	0
AG1IA_01985	3.72884	4.38244	7.5506	0	0	0
AG1IA_01986	24.5056	29.8048	25.2203	0	0	0
AG1IA_01987	0	0	0.108373	0	0	0
AG1IA_01988	68.9722	73.1085	67.8209	0	0	0
AG1IA_01989	4.03566	5.73782	5.16402	0	48.0848	0
AG1IA_01990	72.6721	78.0737	74.2878	25.0336	63.0835	0
AG1IA_01991	18.0418	17.6085	19.0092	0	0	0
AG1IA_01992	7.39681	11.0572	12.7753	0	0	0
AG1IA_01993	1.02558	2.84577	4.59681	0	0	0
AG1IA_01994	12.813	16.6956	17.5961	0	0	0
AG1IA_01995	44.3396	37.3304	39.0108	0	0	0
AG1IA_01996	11.3424	12.9578	12.6445	0	0	0
[truncated: 8,545 more rows]
